# Supplementary material for: Loggerhead sea turtle nesting and coyote depredation habits in relation to weather and the presence of wolf urine data set
Source: Data Brief. 2021 Nov 30;39:107642. doi: 10.1016/j.dib.2021.107642 (PMC8646121; doi:10.1016/j.dib.2021.107642)
Supplement: Supplementary file 1 [file mmc1.xlsx]

## Sheet: 2015
Day	# of Nests	# of Depredation by Coyote	Sun Set	Sun Rise	High Tide Time	High Tide Level (ft)	Low Tide Time	Low Tide Level (ft)	Temp High (F)	Temp Low (F)	Mean Temp (F)	% Moon Visibility	Moon Grouping	Conditions (cloud) (>51%)	Cloud Condition	Did it rain over the night	Nocturnal Precipitation	Wind direction (landward : N, NW, NE, W, SW. Seaward: S, SE,E)	Wind Direction	Nightly Mean Temperature (F)
1	0	0	20:11:00	06:14:00	20:55:00	4.7	04:06:00	-0.5	79	55	67.8	6	1	Clear	0	n	0	c	4	60
2	0	0	20:12:00	06:13:00	21:47:00	4.8	04:57:00	-0.5	82	59	71.1	2	1	Clear	0	n	0	l	5	65
3	1	1	20:13:00	06:13:00	22:36:00	4.7	05:47:00	-0.4	86	62	73.4	0	1	Clear	0	n	0	l	5	67
4	0	0	20:13:00	06:12:00	23:24:00	4.6			87	64	76	1	1	Clear	0	n	0	c	4	69
5	1	0	20:14:00	06:12:00	00:11:00	4.4			87	68	75	4	1	Clear	0	y	1	l	5	66
6	1	0	20:15:00	06:11:00	00:57:00	4.2			89	64	78	10	1	Clear	0	n	0	c	4	70
7	2	1	20:16:00	06:11:00	01:43:00	4			73	59	67.9	17	1	Clear	0	n	0	s	6	57
8	4	0	20:16:00	06:10:00	02:30:00	3.8	21:01:00	0.05	78	53	67.3	25	2	Clear	0	n	0	s	6	68
9	4	1	20:17:00	06:10:00	03:18:00	3.6	21:54:00	0.7	80	62	73.1	34	2	Clear	0	n	0	s	6	66
10	0	0	20:18:00	06:09:00	04:08:00	3.5	22:49:00	0.8	80	59	72.3	44	2	Clear	0	n	0	s	6	71
11	0	0	20:18:00	06:09:00	04:59:00	3.4	23:46:00	0.8	86	69	76.3	53	3	overcast	1	y	1	c	4	71
12	2	0	20:19:00	06:08:00	05:50:00	3.4	12:42:00	0.7	84	68	75.1	62	3	Clear	0	n	0	c	4	65
13	1	0	20:19:00	06:08:00			01:34:00	0.6	80	62	71.9	71	3	Clear	0	n	0	s	6	62
14	4	2	20:20:00	06:08:00			02:24:00	0.4	82	59	72.1	80	4	Clear	0	n	0	c	4	68
15	4	1	20:21:00	06:07:00			03:11:00	0.3	82	62	74.8	87	4	Clear	0	n	0	c	4	65
16	2	0	20:12:00	06:07:00	20:55:00	4.2	03:56:00	0.1	84	60	73.3	93	4	Clear	0	n	0	c	4	64
17	0	0	20:22:00	06:07:00	21:37:00	1900-01-04 07:12:00	04:40:00	0	86	62	74.4	97	4	Clear	0	n	0	c	4	68
18	3	0	20:22:00	06:07:00	22:18:00	4.3	05:23:00	-0.1	86	64	74.4	100	4	Clear	0	y	1	c	4	70
19	3	0	20:23:00	06:06:00	22:59:00	4.4			77	66	69.6	100	4	Clear	0	n	0	c	4	66
20	3	0	20:23:00	06:06:00	23:43:00	4.4			80	64	70.7	98	4	Overcast	1	n	0	l	5	65
21	6	2	20:24:00	06:06:00	00:29:00	4.3			82	64	71.1	93	4	Clear	0	n	0	c	4	68
22	3	1	20:25:00	06:06:00	01:18:00	4.2			87	66	74.7	87	4	Clear	0	n	0	c	4	69
23	6	0	20:25:00	06:06:00	02:12:00	4.1	20:37:00	0	82	66	75.1	78	4	Clear	0	n	0	l	5	68
24	4	0	20:25:00	06:06:00	03:10:00	4	21:39:00	0.1	86	62	75	68	3	Clear	0	n	0	l	5	73
25	2	1	20:26:00	06:06:00	04:10:00	3.9	22:44:00	0.2	87	68	76.4	57	3	Clear	0	y	1	c	4	75
26	6	1	20:26:00	06:06:00	05:11:00	3.8	23:51:00	0.2	95	73	83.3	46	2	Clear	0	n	0	s	6	78
27	3	2	20:27:00	06:06:00			00:56:00	0.1	98	73	83.1	35	2	Clear	0	n	0	l	5	72
28	1	1	20:27:00	06:06:00			01:58:00	0	89	69	79.3	24	1	Clear	0	n	0	l	5	73
29	4	2	20:28:00	06:06:00			02:55:00	-0.1	95	71	81.9	15	1	Clear	0	n	0	l	5	77
30	1	1	20:28:00	06:06:00	20:38:00	4.6	03:49:00	-0.2	96	73	81.1	8	1	Clear	0	n	0	l	5	77
31	4	1	20:28:00	06:06:00	21:29:00	4.6	04:39:00	-0.3	96	75	85.2	3	1	Clear	0	n	0	l	5	78
32	2	0	20:29:00	06:06:00	22:16:00	4.5	05:27:00	-0.2	95	75	86.5	0	1	Clear	0	n	0	l	5
33	6	3	20:29:00	06:06:00	23:02:00	4.4			95	78	84	0	1	Clear	0	n	0	s	6	77
34	3	1	20:29:00	06:06:00	23:45:00	4.3			95	73	82.9	2	1	Clear	0	n	0	c	4	77
35	5	2	20:29:00	06:07:00	00:27:00	4.1			93	73	82.1	6	1	Clear	0	n	0	l	5	74
36	3	1	20:29:00	06:07:00	01:09:00	3.9			95	77	84.2	12	1	Clear	0	n	0	l	5	78
37	3	1	20:30:00	06:07:00	01:51:00	3.7			95	78	85	19	1	Clear	0	n	0	l	5	80
38	7	2	20:30:00	06:07:00	02:35:00	3.9	21:15:00	0.7	93	73	81.8	28	2	Clear	0	n	0	l	5	78
39	2	1	20:30:00	06:08:00	03:31:00	3.4	22:06:00	0.8	89	69	80.9	37	2	Clear	0	n	0	l	5	77
40	0	0	20:30:00	06:08:00	04:09:00	3.3	23:00:00	0.8	95	77	83	46	2	mix	2	y	1	l	5	76
41	6	3	20:30:00	06:08:00	05:00:00	3.3	23:56:00	0.8	87	69	78.5	55	3	Clear	0	n	0	l	5	73
42	2	1	20:30:00	06:09:00	05:52:00	3.3	00:52:00	0.7	93	73	81.3	65	3	Clear	0	n	0	l	5	75
43	5	5	20:30:00	06:09:00			01:45:00	0.5	87	71	80.1	74	3	Clear	0	n	0	l	5	77
44	4	2	20:30:00	06:09:00			02:36:00	0.3	87	73	77.8	82	4	Clear	0	n	0	l	5	77
45	4	2	20:30:00	06:10:00			03:25:00	0.1	87	71	78.9	89	4	Clear	0	n	0	l	5	73
46	4	0	20:30:00	06:10:00	21:08:00	4.3	04:13:00	-0.1	89	69	77.9	95	4	Clear	0	y	1	l	5	72
47	4	0	20:30:00	06:11:00	21:54:00	4.5	05:00:00	-0.2	86	68	75.5	98	4	Clear	0	n	0	l	5	70
48	3	2	20:30:00	06:11:00	22:41:00	4.5	05:46:00	-0.2	87	68	78.2	100	4	Clear	0	y	1	l	5	73
49	7	3	20:30:00	06:11:00	23:28:00	4.5			87	68	74.3	99	4	Clear	0	y	1	l	5	69
50	4	3	20:30:00	06:12:00	00:17:00	4.5			89	68	78.8	95	4	Clear	0	n	0	c	4	72
51	3	1	20:30:00	06:12:00	01:07:00	4.4			87	69	78.4	89	4	Clear	0	n	0	c	4	73
52	1	1	20:29:00	06:13:00	02:01:00	4.2			87	68	76.2	81	4	Clear	0	n	0	c	4	71
53	4	2	20:29:00	06:14:00	02:56:00	4	21:28:00	0	87	69	77.8	71	3	Clear	0	n	0	l	5	71
54	3	2	20:29:00	06:14:00	03:55:00	3.9	22:32:00	0.2	89	71	79.9	60	3	Clear	0	n	0	l	5	75
55	1	1	20:28:00	06:15:00	04:54:00	3.7	23:37:00	0.2	89	73	80.7	48	2	Clear	0	n	0	l	5	75
56	4	3	20:28:00	06:15:00			00:41:00	0.2	95	73	83.3	37	2	Clear	0	n	0	l	5	78
57	4	1	20:28:00	06:16:00			01:42:00	0.2	96	71	85.1	27	2	Unknown		n	0	c	4
58	1	0	20:28:00	06:16:00			02:38:00	0.1	87	71	80.9	18	1	Clear	0	n	0	l	5	75
59	1	1	20:27:00	06:17:00			03:30:00	0	91	73	80.6	10	1	Clear	0	y	1	l	5	75
60	2	1	20:27:00	06:18:00	21:10:00	4.4	04:19:00	0	89	69	81.5	5	1	Clear	0	n	0	c	4	77
61	2	1	20:27:00	06:18:00	21:55:00	4.3	05:04:00	0	91	73	81.9	1	1	Overcast	1	y	1	l	5	76
62	1	0	20:26:00	06:19:00	22:38:00	4.3	05:47:00	0	87	71	80.3	0	1	Overcast	1	n	0	s	6	78
63	0	0	20:26:00	06:19:00	23:18:00	4.2			86	73	80.5	1	1	Clear	0	n	0	l	5
64	3	1	20:25:00	06:20:00	23:57:00	4			87	73	83.6	4	1	Clear	0	n	0	c	4	76
65	1	1	20:25:00	06:21:00	00:35:00	3.9			91	71	80.2	8	1	Clear	0	n	0	l	5	73
66	0	0	20:24:00	06:21:00	01:13:00	3.7			93	71	81.3	14	1	Clear	0	n	0	l	5	79
67	2	0	20:23:00	06:22:00	01:52:00	3.6	20:37:00	0.7	96	77	84.7	22	1	Clear	0	n	0	c	4	79
68	0	0	20:23:00	06:23:00	02:35:00	3.5	21:24:00	0.8	95	75	83.5	30	2	Clear	0	n	0	l	5	76
69	0	0	20:22:00	06:23:00	03:21:00	3.4	22:15:00	0.9	96	73	81.6	39	2	overcast	1	y	1	c	4	73
70	3	2	20:21:00	06:24:00	04:12:00	3.3	23:11:00	0.9	86	73	76.5	48	2	Overcast	1	y	1	l	5	73
71	2	0	20:21:00	06:25:00	05:06:00	3.3	00:09:00	0.8	86	71	77.7	58	3	Clear	0	n	0	l	5	73
72	0	0	20:20:00	06:25:00	06:02:00	3.4	01:06:00	0.6	87	68	78.2	67	3	Clear	0	n	0	s	6	71
73	1	0	20:19:00	06:26:00			02:01:00	0.4	89	71	82.1	77	4	Clear	0	n	0	s	6
74	1	0	20:19:00	06:27:00			02:54:00	0.2	87	71	81.7	85	4	Clear	0	n	0	c	4	73
75	0	0	20:18:00	06:28:00	20:40:00	4.5	03:45:00	-0.1	87	79	79.4	92	4	Clear	0	n	0	l	5	73
76	0	0	20:17:00	06:28:00	21:30:00	4.6	04:34:00	-0.3	91	79	81.1	97	4	Clear	0	n	0	c	4	77
77	0	0	20:16:00	06:29:00	22:20:00	4.7	05:23:00	-0.5	87	73	79.8	100	4	Clear	0	y	1	c	4	74
78	0	0	20:15:00	06:29:00	23:10:00	4.7	06:11:00	-0.6	87	71	78.8	100	4	Clear	0	n	0	s	6	71
79	0	0	20:14:00	06:30:00	00:00:00	4.6			87	68	77.4	97	4	Overcast	1	y	1	s	6	74
80	0	0	20:14:00	06:31:00	00:51:00	4.5			87	73	78.7	91	4	Overcast	1	y	1	l	5	73
81	0	0	20:13:00	06:32:00	01:45:00	4.3	20:15:00	-0.2	87	71	77.6	83	4	Clear	0	n	0	l	5
82	1	1	20:12:00	06:32:00	02:40:00	4.1	21:15:00	0.1	93	75	80.5	73	3	Clear	0	n	0	l	5	78
83	0	0	20:11:00	06:33:00	03:38:00	3.9	22:17:00	0.2	89	71	78.2	63	3	Overcast	1	n	0	l	5
84	0	0	20:10:00	06:34:00	04:38:00	3.7	23:21:00	0.4	87	69	79.7	51	3	Clear	0	n	0	c	4	73

## Sheet: 2016
Day	# of Nests	# of Depredation by Coyote	Sun Set	Sun Rise	High Tide Time	High Tide Level (ft)	Low Tide Time	Low Tide Level (ft)	Temp High (F)	Temp Low (F)	Mean Temp (F)	% Moon Visibility	Moon Grouping	Conditions (cloud) (>51%)	Cloud Condition	Did it rain over the night	Nocturnal Precipitation	Wind direction (landward : N, NW, NE, W, SW. Seaward: S, SE,E)	Wind Direction	Nightly Mean Temperature (F)
1	2	0	20:13:00	06:13:00			02:31:00	0.4	73	50	63.2	72	3	Overcast	1	y	1	l	5	67
2	2	0	20:13:00	06:12:00	20:19:00	4	03:16:00	0.3	75	64	69.8	80	4	Overcast	1	n	0	l	5	69
3	1	0	20:14:00	06:12:00	21:00:00	4.1	03:59:00	0.2	75	62	69.7	87	4	Overcast	1	y	1	l	5	63
4	0	0	20:15:00	06:11:00	21:40:00	4.2	04:40:00	0.1	71	62	67.3	9	4	Overcast	1	y	1	c	4	64
5	0	0	20:15:00	06:11:00	10:18:00	4.2	05:19:00	0.1	71	64	67.8	97	4	clear	0	n	0	l	5	68
6	1	0	20:16:00	06:10:00	21:55:00	4.2	05:58:00	0.1	80	68	73.1	99	4	clear	0	n	0	c	4	67
7	1	1	20:17:00	06:10:00	23:30:00	4.1			78	59	69.2	100	4	clear	0	n	0	c	4	57
8	3	2	20:17:00	06:09:00	00:05:00	4.1			73	51	63.4	99	4	clear	0	n	0	c	4	54
9	0	0	20:18:00	06:09:00	00:43:00	4			80	50	65.2	96	4	clear	0	n	0	c	4	59
10	3	0	20:19:00	06:08:00	01:26:00	4			84	55	71.3	90	4	clear	0	n	0	c	4	66
11	4	0	20:19:00	06:08:00	02:17:00	3.9	20:45:00	0.3	82	60	72	84	4	Overcast	1	y	1	l	5	62
12	1	0	20:20:00	06:08:00	03:13:00	3.9	21:44:00	0.4	80	57	71.6	75	4	Overcast	1	y	1	l	5	71
13	0	0	20:21:00	06:07:00	04:15:00	3.8	22:50:00	0.3	78	66	72.6	66	3	Overcast	1	y	1	s	6	71
14	3	0	20:21:00	06:07:00	05:18:00	3.8	23:58:00	0.2	78	69	73	55	3	Overcast	1	y	1	l	5	69
15	1	0	20:22:00	06:07:00			01:05:00	0.1	78	68	71.8	44	2	Overcast	1	n	0	l	5	69
16	0	0	20:22:00	06:07:00			02:08:00	-0.2	80	68	72	33	2	clear	0	n	0	l	5	69
17	3	1	20:23:00	06:06:00			03:07:00	-0.4	87	68	75.8	23	1	clear	0	n	0	c	4	71
18	5	1	20:23:00	06:06:00	20:50:00	4.8	04:04:00	-0.5	82	68	74.5	13	1	clear	0	n	0	l	5
19	2	1	20:24:00	06:06:00	21:45:00	4.9	04:58:00	-0.6	89	68	79.4	6	1	clear	0	n	0	l	5	73
20	2	1	20:24:00	06:06:00	22:38:00	4.8	05:50:00	-0.6	89	71	79.1	2	1	clear	0	y	1	l	5	72
21	4	1	20:25:00	06:06:00	23:30:00	4.7			86	73	78.1	0	1	Overcast	1	y	1	l	5	73
22	1	0	20:25:00	06:06:00	00:21:00	4.5			80	69	74.3	1	1	clear	0	n	0	l	5
23	7	1	20:26:00	06:06:00	01:11:00	4.3			87	71	79.7	5	1	clear	0	n	0	c	4	72
24	6	2	20:26:00	06:06:00	02:01:00	4	20:28:00	0.1	84	66	76	11	1	clear	0	n	0	c	4	65
25	3	0	20:27:00	06:06:00	02:50:00	3.8	21:22:00	0.3	80	62	72.9	19	1	clear	0	n	0	c	4	69
26	0	0	20:27:00	06:06:00	03:39:00	3.6	22:18:00	0.5	87	66	76.3	28	2	clear	0	n	0	l	5	71
27	0	0	20:27:00	06:06:00	04:28:00	3.5	23:15:00	0.6	86	68	76.7	37	2	clear	0	n	0	l	5	74
28	3	0	20:28:00	06:06:00	05:18:00	3.4	00:11:00	0.7	95	71	84	47	2	clear	0	n	0	c	4
29	9	0	20:28:00	06:06:00			01:05:00	0.6	82	66	77.8	57	3	clear	0	n	0	c	4	68
30	3	1	20:28:00	06:06:00			01:55:00	0.5	89	66	78.7	66	3	clear	0	n	0	l	5	77
31	9	1	20:29:00	06:06:00			02:43:00	0.4	89	73	79.3	75	4	clear	0	n	0	l	5
32	2	1	20:29:00	06:06:00			03:28:00	0.3	91	75	83.3	82	4	Overcast	1	y	1	c	4
33	2	1	20:29:00	06:07:00	21:11:00	4.1	04:11:00	0.2	91	68	78.7	89	4	Overcast	1	n	0	l	5
34	2	1	20:29:00	06:07:00	11:51:00	4.2	04:11:00	0.2	80	69	76.6	94	4	clear	0	n	0	c	4
35	5	0	20:30:00	06:07:00	20:31:00	4.2	05:33:00	0	80	64	73.6	98	4	clear	0	n	0	l	5	64
36	6	2	20:30:00	06:07:00	23:09:00	4.2			82	60	72.4	100	4	clear	0	n	0	l	5	65
37	4	0	20:30:00	06:08:00	23:47:00	4.2			84	62	74.3	100	4	clear	0	n	0	l	5
38	2	1	20:30:00	06:08:00	00:28:00	4.1			91	71	83.6	97	4	clear	0	n	0	l	5
39	1	0	20:30:00	06:08:00	01:12:00	4.1			91	71	84.9	93	4	clear	0	n	0	l	5
40	1	1	20:30:00	06:08:00	02:01:00	4	20:33:00	0.2	95	71	84.8	87	4	Overcast	1	n	0	l	5	77
41	5	0	20:30:00	06:09:00	02:56:00	3.9	21:31:00	0.2	87	71	80.5	79	4	clear	0	n	0	s	6
42	11	0	20:30:00	06:09:00	03:55:00	3.8	22:35:00	0.3	82	73	78.6	69	3	clear	0	n	0	c	4	73
43	6	0	20:30:00	06:10:00	04:56:00	3.7	23:42:00	0.2	86	71	79.7	58	3	Overcast	1	n	0	c	4	70
44	5	0	20:30:00	06:10:00	05:59:00	3.7	00:49:00	0.1	87	69	77.2	47	2	Overcast	1	y	1	c	4	70
45	4	1	20:30:00	06:10:00			01:52:00	0	80	69	74.4	36	2	Overcast	1	y	1	s	6	72
46	2	1	20:30:00	06:11:00			02:51:00	-0.2	84	69	77.1	25	2	clear	0	n	0	c	4
47	5	2	20:30:00	06:11:00	20:35:00	4.7	03:47:00	-0.3	82	71	78.1	16	1	clear	0	n	0	c	4	73
48	5	1	20:30:00	06:12:00	21:29:00	4.7	04:04:00	-0.4	89	71	80	8	1	clear	0	n	0	s	6
49	2	1	20:30:00	06:12:00	22:21:00	4.7	05:30:00	-0.4	93	73	87.1	3	1
50	4	1	20:30:00	06:13:00	23:10:00	4.6			91	82	87.5	0	1	clear	0	n	0	l	5
51	5	1	20:30:00	06:13:00	23:57:00	4.4			95	75	86.5	0	1	clear	0	n	0	l	5	75
52	5	2	20:29:00	06:14:00	00:43:00	4.2			93	71	80.7	3	1	clear	0	y	1	l	5	71
53	7	1	20:29:00	06:14:00	01:27:00	4			93	69	81.1	8	1	Overcast	1	y	1	l	5	75
54	4	0	20:29:00	06:15:00	02:11:00	3.8	20:49:00	0.4	93	69	81.8	14	1	clear	0	y	1	l	5	78
55	7	0	20:29:00	06:16:00	02:56:00	3.6	21:40:00	0.6	95	71	81.7	22	1	clear	0	n	0	l	5	76
56	7	0	20:28:00	06:16:00	03:43:00	3.4	20:33:00	0.7	95	71	80.2	31	2	Overcast	1	y	1	c	4
57	2	0	20:28:00	06:17:00	04:32:00	3.3	23:28:00	0.8	93	71	85.2	40	2	clear	0	y	1	c	4
58	0	0	20:28:00	06:17:00	05:23:00	3.3	00:23:00	0.8	95	71	83.7	50	3	clear	0	n	0	l	5	75
59	4	1	20:27:00	06:18:00	06:14:00	3.3	01:16:00	0.7	95	73	81	59	3	clear	0	n	0	l	5	76
60	2	1	20:26:00	06:19:00			02:06:00	0.6	93	75	81.8	68	3	clear	0	y	1	l	5	78
61	3	0	20:26:00	06:19:00			02:54:00	0.4	91	71	79.4	77	4	clear	0	n	0	c	4
62	2	0	20:25:00	06:20:00	20:39:00	4.1	03:39:00	0.2	84	71	76.3	84	4	clear	0	n	0	c	4
63	1	0	20:25:00	06:21:00	21:23:00	4.2	04:23:00	0.1	84	71	76.2	91	4	clear	0	n	0	c	4
64	5	1	20:24:00	06:21:00	22:05:00	4.3	05:06:00	-0.2	86	69	79.7	96	4	clear	0	n	0	c	4	74
65	2	0	20:24:00	06:22:00	22:47:00	4.4	05:49:00	-0.2	91	69	79.6	99	4	Overcast	1	y	1	l	5
66	3	0	20:23:00	06:23:00	23:28:00	4.3			86	69	78.9	100	4	clear	0	n	0	c	4	72
67	5	0	20:22:00	06:23:00	00:12:00	4.3			89	71	80.3	99	4	clear	0	n	0	c	4	73
68	4	1	20:22:00	06:24:00	00:57:00	4.2			87	69	79.4	95	4	clear	0	n	0	c	4	74
69	4	1	20:21:00	06:25:00	01:47:00	4.1	20:22:00	0.1	87	71	79.7	89	4	clear	0	n	0	c	4	77
70	4	1	20:20:00	06:25:00	02:42:00	3.9	21:20:00	0.2	91	73	81.1	81	4	clear	0	n	0	c	4	76
71	5	0	20:20:00	06:26:00	03:40:00	3.8	22:23:00	0.3	89	73	81.2	72	3	clear	0	n	0	l	5	73
72	1	0	20:19:00	06:27:00	04:42:00	3.7	23:29:00	0.3	91	71	81.5	61	3	clear	0	n	0	l	5	78
73	0	0	20:18:00	06:27:00	05:45:00	3.7	00:35:00	0.3	93	77	84	50	3	clear	0	n	0	l	5
74	2	0	20:17:00	06:28:00			01:37:00	0.2	95	77	85.1	38	2	clear	0	n	0	l	5	80
75	2	0	20:16:00	06:29:00			02:36:00	0.1	95	77	85.2	28	2	clear	0	n	0	l	5	79
76	0	0	20:16:00	06:30:00	20:21:00	4.5	03:30:00	-0.1	95	77	84.7	18	1	clear	0	n	0	l	5	80
77	0	0	20:15:00	06:30:00	21:13:00	4.6	04:20:00	-0.1	91	78	82.2	10	1	clear	0	n	0	l	5	78
78	1	0	20:14:00	06:31:00	22:01:00	4.5	05:08:00	-0.1	91	73	82.1	4	1	Overcast	1	y	1	l	5	76
79	0	0	20:13:00	06:32:00	22:47:00	4.4	05:53:00	-0.1	89	71	80.5	1	1	Overcast	1	y	1	c	4	74
80	1	0	20:12:00	06:32:00	23:29:00	4.3			80	71	76.7	0	1	Overcast	1	y	1	c	4	74
81	0	0	20:11:00	06:33:00	00:10:00	4.1			86	73	79.1	1	1	clear	0	n	0	c	4
82	1	0	20:10:00	06:34:00	00:50:00	3.9			86	73	78.5	5	1	clear	0	n	0	l	5	76
83	0	0	20:09:00	06:34:00	01:30:00	3.8	20:15:00	0.5	89	73	81.1	10	1	clear	0	n	0	s	6
84	1	0	20:08:00	06:35:00	02:13:00	3.6	21:01:00	0.7	89	73	82.3	17	1	clear	0	n	0	s	6	77

## Sheet: 2017
Day	# of Nests	# of Depredation by Coyote	Sun Set	Sun Rise	High Tide Time	High Tide Level (ft)	Low Tide Time	Low Tide Level (ft)	Temp High (F)	Mean Temp (F)	Temp Low (F)	% Moon Visibility	Moon Grouping	Conditions (cloud) (>51%)	Cloud Condition	Did it rain over the night	Nocturnal Precipitation	Wind direction (landward : N, NW, NE, W, SW. Seaward: S, SE,E)	Wind Direction	Nightly Mean Temperature (F)
1	1	1	20:12:00	06:13:00	02:52:00	3.7	21:13:00	0.7	90	76	63	78	4	clear	0	n	0	c	4	69
2	5	0	20:13:00	06:12:00	03:47:00	3.6	22:12:00	0.7	86	74.7	64	69	3	clear	0	n	0	c	4	66
3	5	1	20:14:00	06:12:00	04:46:00	3.7	23:16:00	0.6	82	71.3	60	60	3	clear	0	n	0	c	4	63
4	4	1	20:15:00	06:11:00	05:45:00	3.7	00:23:00	0.4	82	72.2	60	50	3	clear	0	n	0	c	4	65
5	2	1	20:15:00	06:11:00			01:27:00	0.2	86	75.6	60	39	2	Overcast	1	n	0	s	6	67
6	1	1	20:16:00	06:10:00			02:27:00	-1	82	73.5	64	29	2	Overcast	1	y	1	c	4	71	5
7	0	0	20:17:00	06:10:00			03:25:00	-0.3	82	75	68	19	1	Overcast	1	y	1	l	5	69
8	2	2	20:17:00	06:09:00	21:04:00	4.8	04:20:00	-0.5	78	70.3	64	11	1	Overcast	1	y	1	s	6	67
9	4	1	20:18:00	06:09:00	21:59:00	4.9	05:14:00	-0.6	80	72.8	66	5	1	Overcast	1	y	1	l	5
10	3	1	20:19:00	06:09:00	22:53:00	4.9	06:07:00	-0.6	75	69	62	1	1	clear	0	n	0	l	5	60
11	3	0	20:19:00	06:08:00	23:48:00	4.9			82	68.8	55	0	1	clear	0	n	0	l	5	62
12	4	1	20:20:00	06:08:00	00:44:00	4.7			89	74.5	59	2	1	clear	0	n	0	l	5	69
13	3	1	20:20:00	06:07:00	01:40:00	4.5			80	78.1	71	7	1	clear	0	n	0	c	4	73
14	1	0	20:21:00	06:07:00	02:37:00	4.2	21:00:00	-0.1	86	78.8	66	15	1	clear	0	y	1	l	5	73
15	5	0	20:22:00	06:07:00	03:33:00	4	22:01:00	0.1	84	78.9	69	24	1	Overcast	1	y	1	c	4	74
16	6	0	20:22:00	06:07:00	04:29:00	3.8	23:02:00	0.3	86	76.2	64	34	2	clear	0	n	0	l	5	70
17	2	0	20:22:00	06:06:00	05:22:00	3.6	00:03:00	0.4	84	75	69	45	2	clear	0	n	0	l	5	70
18	6	1	20:23:00	06:06:00			01:01:00	0.4	84	75.1	69	55	3	clear	0	n	0	c	4	69
19	2	1	20:23:00	06:06:00			01:55:00	0.3	80	75.8	69	65	3	clear	0	n	0	c	4	72
20	1	1	20:24:00	06:06:00			02:44:00	0.3	71	76.9	62	74	3	Overcast	1	y	1	l	5	73
21	4	0	20:24:00	06:06:00	20:30:00	4.1	03:30:00	0.2	69	75.5	57	82	4	Overcast	1	y	1	c	4	71
22	3	1	20:25:00	06:06:00	21:12:00	4.2	04:13:00	0.2	80	73	51	89	4	Overcast	1	y	1	l	5	70
23	2	0	20:25:00	06:06:00	21:51:00	4.2	04:54:00	0.1	82	67.6	60	94	4	clear	0	n	0	c	4	61
24	3	0	20:26:00	06:06:00	22:31:00	4.2	05:33:00	0.1	82	62.4	60	98	4	clear	0	n	0	c	4	56
25	3	0	20:26:00	06:06:00	23:08:00	4.1			80	67.1	60	100	4	clear	0	n	0	c	4	64
26	2	0	20:27:00	06:06:00	23:43:00	4			80	73	62	100	4	clear	0	n	0	c	4	66
27	3	0	20:27:00	06:06:00	00:19:00	3.9			89	72.8	68	98	4	clear	0	n	0	c	4	65
28	2	1	20:27:00	06:06:00	00:55:00	3.9			89	71.4	69	94	4	clear	0	n	0	c	4	64
29	1	1	20:28:00	06:06:00	01:34:00	3.8			86	72.8	69	89	4	clear	0	n	0	l	5	71
30	4	2	20:28:00	06:06:00	02:20:00	3.7	20:50:00	12:00:00	84	77.8	71	82	4	clear	0	n	0	l	5	73
31	2	1	20:28:00	06:06:00	03:12:00	3.7	21:46:00	12:00:00	86	76.9	73	74	3	clear	0	n	0	c	4	73
32	4	1	20:29:00	06:06:00	04:09:00	3.7	22:50:00	12:00:00	84	77.4	71	65	3	clear	0	n	0	l	5	72
33	5	1	20:29:00	06:06:00	05:10:00	3.7	23:56:00	09:36:00	84	77.5	71	55	3	Overcast	1	n	0	s	6	74
34	1	0	20:29:00	06:07:00			01:02:00	04:48:00	78	79.4	71	44	2	Overcast	1	y	1	l	5	76
35	8	1	20:29:00	06:07:00			02:05:00	0	86	78	73	33	2	clear	0	n	0	c	4	77
36	4	0	20:30:00	06:07:00			03:05:00	-0.3	86	75.9	73	23	1	clear	0	y	1	c	4	72
37	1	1	20:30:00	06:07:00	20:46:00	4.8	04:02:00	-0.5	91	74.5	73	14	1	clear	0	y	1	c	4	73
38	2	1	20:30:00	06:08:00	21:43:00	4.9	04:57:00	-0.6	87	76.9	71	7	1	clear	0	n	0	l	5	75
39	0	0	20:30:00	06:08:00	22:38:00	4.9	05:50:00	-0.6	82	79.7	64	2	1	Overcast	1	y	1	l	5	78
40	3	1	20:30:00	06:08:00	23:33:00	4.8			86	82.2	64	0	1	Overcast	1	y	1	c	4	75
41	4	1	20:30:00	06:09:00	00:27:00	4.6			82	76.6	66	1	1	clear	0	y	1	c	4	72
42	3	1	20:30:00	06:09:00	01:19:00	4.4			84	75.4	62	5	1	clear	0	n	0	c	4	66
43	5	2	20:30:00	06:10:00	02:11:00	4.1	20:39:00	-0.1	80	74	71	12	1	clear	0	n	0	c	4	68
44	3	0	20:30:00	06:10:00	03:02:00	3.9	21:36:00	0.2	89	74.7	69	20	1	clear	0	y	1	s	6	65
45	6	1	20:30:00	06:10:00	03:53:00	3.7	22:34:00	0.4	91	74.8	71	30	2	clear	0	y	1	l	5	74
46	2	1	20:30:00	06:11:00	04:43:00	3.5	23:32:00	0.5	84	75	71	40	2	clear	0	y	1	l	5	72
47	6	1	20:30:00	06:11:00	05:33:00	3.4	00:29:00	0.6	89	79	73	50	3	clear	0	n	0	l	5	76
48	3	1	20:30:00	06:12:00			01:23:00	0.5	93	82	75	60	3	Overcast	1	y	1	c	4	76
49	2	0	20:30:00	06:12:00			02:13:00	0.5	91	77.2	73	69	3	clear	0	y	1	l	5	74
50	4	2	20:30:00	06:13:00			03:00:00	0.4	93	81	77	77	4	clear	0	n	0	l	5	77
51	4	1	20:29:00	06:13:00	20:43:00	4.1	03:44:00	0.3	91	83.5	71	85	4	clear	0	n	0	l	5	78
52	5	1	20:29:00	06:14:00	21:25:00	4.1	04:25:00	0.2	86	82.6	71	91	4	clear	0	n	0	l	5	78
53	5	2	20:29:00	06:14:00	22:06:00	4.1	05:06:00	0.2	84	82.5	71	96	4	clear	0	y	1	c	4	79
54	2	0	20:29:00	06:15:00	22:44:00	4.1	05:44:00	0.1	89	83	71	99	4	Overcast	1	y	1	c	4	74
55	6	2	20:28:00	06:15:00	23:21:00	4.1			89	77.7	71	100	4	clear	0	n	0	c	4	74
56	1	0	20:28:00	06:16:00	23:56:00	4			89	76.2	69	99	4	clear	0	n	0	c	4	74
57	1	0	20:28:00	06:17:00	00:32:00	4			91	79.5	71	97	4	clear	0	n	0	c	4	75
58	2	1	20:27:00	06:17:00	01:11:00	3.9			91	80.4	73	92	4	clear	0	n	0	c	4	73
59	1	0	20:27:00	06:18:00	01:55:00	3.8	20:31:00	0.4	82	80	69	86	4	clear	0	n	0	l	5	75
60	2	0	20:26:00	06:19:00	02:46:00	3.8	21:27:00	0.4	77	81.2	69	78	4	mixed	2	y	1	c	4	75
61	4	1	20:26:00	06:19:00	03:43:00	3.7	22:30:00	0.4	82	80.5	69	69	3	Overcast	1	y	1	c	4	73
62	4	1	20:25:00	06:20:00	04:45:00	3.6	23:36:00	0.4	87	76.3	68	59	3	Overcast	1	y	1	c	4	72
63	4	1	20:25:00	06:20:00	05:49:00	3.6	00:43:00	0.3	87	73.2	69	48	2	clear	0	y	1	c	4	72
64	1	0	20:24:00	06:21:00			01:47:00	0.1	89	75.9	71	37	2	clear	0	n	0	c	4	71
65	2	1	20:24:00	06:22:00			02:48:00	-0.1	89	77	71	26	2	clear	0	n	0	l	5
66	3	1	20:23:00	06:22:00	20:31:00	4.7	03:45:00	-0.3	91	79.1	75	16	1	clear	0	n	0	l	5	74
67	2	1	20:22:00	06:23:00	21:28:00	4.8	04:39:00	-0.4	87	80	71	9	1	clear	0	n	0	l	5	74
68	4	2	20:22:00	06:24:00	22:22:00	4.8	05:30:00	-0.5	89	80.7	71	3	1	clear	0	n	0	l	5	77
69	2	0	20:21:00	06:24:00	23:14:00	4.7			82	81.3	73	0	1	clear	0	y	1	c	4	77
70	2	0	20:20:00	06:25:00	00:04:00	4.5			87	79	71	0	1	clear	0	n	0	c	4	72
71	2	0	20:20:00	06:26:00	00:52:00	4.3			89	80	71	3	1	Overcast	1	n	0	c	4	76
72	2	1	20:19:00	06:27:00	01:39:00	4.1			84	76.8	71	9	1	clear	0	n	0	c	4	75
73	1	1	20:18:00	06:27:00	02:26:00	3.8	21:07:00	0.3	82	79.2	68	16	1	clear	0	n	0	l	5	73
74	2	0	20:17:00	06:28:00	03:14:00	3.6	22:01:00	0.5	82	80	60	24	1	Overcast	1	n	0	l	5	77
75	1	0	20:17:00	06:29:00	04:02:00	3.4	22:56:00	0.7	84	77.1	62	34	2	clear	0	y	1	l	5	70
76	1	0	20:16:00	06:29:00	04:53:00	3.3	23:52:00	0.8	86	73.9	62	43	2	clear	0	n	0	c	4	66
77	2	0	20:15:00	06:30:00	05:44:00	3.3	00:46:00	0.8	80	72.5	69	53	3	clear	0	n	0	c	4	66
78	1	0	20:14:00	06:31:00			01:38:00	0.7	84	73.2	71	63	3	clear	0	y	1	c	4	68
79	1	0	20:13:00	06:31:00			02:26:00	0.6	84	74.2	71	72	3	Overcast	1	y	1	c	4	71
80	0	0	20:12:00	06:32:00	20:12:00	4.1	03:11:00	0.5	89	74.6	71	80	4	Overcast	1	y	1	l	5	73
81	0	0	20:11:00	06:33:00	20:56:00	4.2	03:54:00	0.3	87	76	73	87	4	clear	0	y	1	c	4	74
82	1	1	20:10:00	06:34:00	21:38:00	4.2	04:35:00	0.2	86	76.1	73	93	4	clear	0	n	0	c	4	73
83	0	0	20:09:00	06:34:00	22:17:00	4.3	05:14:00	0.1	77	79.5	71	97	4	Overcast	1	n	0	l	5	75
84	0	0	20:08:00	06:35:00	22:55:00	4.2	05:53:00	0.1	77	80.7	71	99	4	Overcast	1	n	0	c	4	79

## Sheet: 2018
Day	# of Nests	# of Depredation by Coyote	Sun Set	Sun Rise	High Tide Time	High Tide Level (ft)	Low Tide Time	Low Tide Level (ft)	Temp High (F)	Mean Temp (F)	Temp Low (F)	% Moon Visibility	Moon Grouping	Conditions (cloud) (>51%)	Cloud Condition	Did it rain over the night	Nocturnal Precipitation	Wind direction (landward : N, NW, NE, W, SW. Seaward: S, SE,E)	Wind Direction	Nightly Mean Temperature (F)		Treatment Meters	Partial Control Meters	Control Meters	Combined Meters of Control and Partial control
1	0	0	20:12:00	06:13:00	23:57:00	4.7			82	75	68	0	1	Overcast	1	y	1	S	6			861	779	859	1638
2	1	0	20:13:00	06:13:00	00:52:00	4.6			82	70.5	59	3	1	Overcast	1	y	1	S	6	72
3	0	0	20:14:00	06:12:00	01:49:00	4.4	20:14:00	-0.3	86	74	62	9	1	Overcast	1	y	1	C	4	71		Following Dune Lines total area covered is 4100 m
4	0	0	20:14:00	06:11:00	02:50:00	4.3	21:14:00	-0.1	87	75.5	64	17	1	Clear	0	n	0	C	4	69		Straight line down beach (GPS start to stop) total area covered is 2499 m
5	1	0	20:15:00	06:11:00	03:52:00	4.1	22:18:00	0	87	77.5	68	27	2	Clear	0	n	0	C	4
6	1	0	20:16:00	06:10:00	04:53:00	4	23:24:00	0.2	89	76.5	64	38	2	Clear	0	n	0	C	4	66
7	1	0	20:16:00	06:10:00	05:51:00	3.9	00:28:00	0.1	73	66	59	49	2	Clear	0	n	0	C	4
8	2	0	20:17:00	06:09:00			01:29:00	0.1	78	65.5	53	60	3	Clear	0	n	0	C	4
9	1	0	20:18:00	06:09:00			02:24:00	0	80	71	62	70	3	Clear	0	n	0	C	4	68
10	3	1	20:18:00	06:09:00	20:20:00	4.3	03:16:00	-0.1	80	69.5	59	80	4	Clear	0	n	0	C	4
11	3	0	20:19:00	06:08:00	21:05:00	4.3	04:04:00	-0.1	86	77.5	69	87	4	Overcast	1	y	1	S	6	69
12	2	0	20:20:00	06:08:00	21:47:00	4.4	04:04:00	-0.1	84	76	68	93	4	Overcast	1	y	1	S	6	72
13	2	0	20:20:00	06:08:00	22:28:00	4.3	04:49:00	-0.1	80	71	62	98	4	Overcast	1	n	0	S	6
14	4	1	20:21:00	06:07:00	23:07:00	4.2	05:31:00	0	82	70.5	59	100	4	Overcast	1	n	0	C	4
15	1	0	20:21:00	06:07:00	23:45:00	4.1			82	72	62	100	4	Clear	0	n	0	L	5
16	4	0	20:22:00	06:07:00	00:24:00	4			84	72	60	98	4	Clear	0	n	0	L	5
17	3	0	20:23:00	06:07:00	01:03:00	3.8			89	83	77	94	4	Overcast	1	n	0	L	5	73
18	0	0	20:23:00	06:06:00	01:43:00	3.7			87	77.5	68	89	4	Clear	0	n	0	L	5	69
19	0	0	20:24:00	06:06:00	02:26:00	3.6	20:42:00	0.7	89	78.2	68	83	4	Clear	0	n	0	C	4	76
20	1	0	20:24:00	06:06:00	03:14:00	3.5	21:33:00	0.8	86	77	68	75	4	Clear	0	n	0	C	4	70
21	0	0	20:25:00	06:06:00	04:04:00	3.5	22:31:00	0.8	82	75	68	66	3	Clear	0	n	0	C	4	67
22	2	1	20:25:00	06:06:00	04:58:00	3.5	23:33:00	0.7	87	75.8	62	57	3	Clear	0	n	0	C	4	69
23	2	0	20:26:00	06:06:00	05:53:00	3.5	00:36:00	0.6	86	76.3	66	47	2	Clear	0	n	0	C	4	69
24	5	2	20:26:00	06:06:00			01:36:00	0.4	84	74.8	66	37	2	Clear	0	n	0	C	4	70
25	2	0	20:26:00	06:06:00			02:34:00	0.1	82	75.3	68	28	2	Clear	0	n	0	L	5	71
26	4	2	20:27:00	06:06:00			03:29:00	-0.1	87	77.5	68	19	1	Clear	0	n	0	C	4	74
27	3	1	20:27:00	06:06:00	21:05:00	4.7	04:22:00	-0.3	89	79	71	11	1	Overcast	1	y	1	C	4	72
28	7	3	20:28:00	06:06:00	21:58:00	4.8	05:15:00	-0.5	78	73	69	5	1	Overcast	1	y	1	C	4	70
29	3	1	20:28:00	06:06:00	22:52:00	4.8			84	74.5	69	1	1	Clear	0	n	0	L	5	72
30	3	0	20:28:00	06:06:00	23:47:00	4.8			89	77	69	0	1	Clear	0	n	0	L	5	72
31	3	0	20:29:00	06:06:00	00:42:00	4.7			91	79	71	2	1	Clear	0	n	0	C	4	73
32	2	0	20:29:00	06:06:00	01:39:00	4.5			86	77.6	71	7	1	Clear	0	n	0	C	4	72
33	1	1	20:29:00	06:06:00	02:35:00	4.3	21:01:00	-0.2	87	78.6	69	15	1	Clear	0	n	0	c	4	73
34	3	1	20:29:00	06:07:00	03:32:00	4	22:03:00	0	87	79.7	71	24	1	Clear	0	n	0	l	5	75
35	1	0	20:30:00	06:07:00	04:28:00	3.8	23:06:00	0.2	93	81.3	73	34	2	Clear	0	n	0	l	5	76
36	4	0	20:30:00	06:07:00	05:23:00	3.7	00:08:00	0.2	95	82.9	73	45	2	Clear	0	n	0	l	5	77
37	3	1	20:30:00	06:07:00			01:07:00	0.2	93	83.7	77	56	3	Clear	0	n	0	l	5	79
38	2	1	20:30:00	06:08:00			02:02:00	0.2	91	82.6	75	67	3	Clear	0	n	0	l	5	77
39	1	0	20:30:00	06:08:00			02:53:00	0.2	93	83.3	73	76	4	Clear	0	n	0	l	5	76
40	4	1	20:30:00	06:08:00	20:39:00	4.2	03:40:00	0.1	95	83	71	84	4	Clear	0	y	1	l	5	74
41	3	1	20:30:00	06:09:00	21:22:00	4.2	04:24:00	0.1	91	78.1	69	91	4	Overcast	1	y	1	c	4	70
42	2	0	20:30:00	06:09:00	22:03:00	4.2	05:06:00	0.1	86	76.1	69	96	4	Overcast	1	n	0	c	4	74
43	2	0	20:30:00	06:09:00	22:43:00	4.1	05:46:00	0.1	86	76.7	69	99	4	Clear	0	y	1	l	5	71
44	1	0	20:30:00	06:10:00	23:21:00	4.1			89	78.8	68	100	4	Clear	0	y	1	l	5	76
45	1	0	20:30:00	06:10:00	23:58:00	4				80.6		99	4	Clear	0	y	1	c	4	73
46	0	0	20:30:00	06:11:00	00:34:00	3.9				79.9		97	4	Clear	0	n	0	c	4	74
47	3	0	20:30:00	06:11:00	01:11:00	3.8			87	79	71	93	4	Clear	0	n	0	c	4	73
48	2	1	20:30:00	06:12:00	01:49:00	3.7			87	79	71	87	4	Clear	0	n	0	c	4	74
49	6	1	20:30:00	06:12:00	02:31:00	3.6	21:01:00	0.7	89	80.6	71	81	4	Overcast	1	y	1	s	6	75
50	7	0	20:30:00	06:13:00	03:19:00	3.5	21:56:00	0.7	86	77.4	71	72	3	Clear	0	y	1	c	4	73
51	1	1	20:29:00	06:13:00	04:13:00	3.5	22:57:00	0.7	87	78.8	71	63	3	Clear	0	y	1	c	4	73
52	3	0	20:29:00	06:14:00	05:11:00	3.5	00:02:00	0.6	86	78.5	71	53	3	Clear	0	n	0	c	4	73
53	3	0	20:29:00	06:14:00	06:11:00	3.5	01:06:00	0.4	86	75.6	69	43	2	Overcast	1	n	0	l	5	71
54	1	0	20:29:00	06:15:00			02:08:00	0.3	82	75.8	68	33	2	Overcast	1	n	0	l	5	75
55	2	1	20:28:00	06:15:00			03:06:00	-0.1	86	76.5	62	23	1	Clear	0	n	0	c	4	63
56	0	0	20:28:00	06:16:00	20:45:00	4.7	04:02:00	-0.3	89	75.4	59	14	1	Clear	0	n	0	l	5	72
57	1	0	20:28:00	06:17:00	21:42:00	4.9	04:56:00	-0.5	91	80.7	68	7	1	Clear	0	n	0	l	5	75
58	1	1	20:27:00	06:17:00	22:37:00	4.9	05:49:00	-0.6	91	80.8	71	2	1	Overcast	1	y	1	c	4	74
59	5	2	20:27:00	06:18:00	23:32:00	4.8			86	77.7	73	0	1	Overcast	1	n	0	s	6	75
60	3	0	20:26:00	06:18:00	00:26:00	4.7			86	78.6	71	1	1	Clear	0	n	0	c	4	71
61	4	1	20:26:00	06:19:00	01:20:00	4.5			86	76.7	66	5	1	Clear	0	n	0	c	4	68
62	2	1	20:25:00	06:20:00	02:13:00	4.2	20:43:00	-0.2	87	77.3	64	12	1	Overcast	1	y	1	l	5	74
63	2	2	20:25:00	06:20:00	03:06:00	4	21:42:00	0.1	89	77.9	71	21	1	Clear	0	y	1	l	5	73
64	2	0	20:24:00	06:21:00	03:59:00	3.7	22:43:00	0.3	89	77	71	31	2	Overcast	1	n	0	c	4	72
65	3	1	20:24:00	06:22:00	04:52:00	3.5	23:43:00	0.4	86	78.4	71	41	2	Overcast	1	y	1	s	6	76
66	2	1	20:23:00	06:22:00	05:44:00	3.4	00:41:00	0.5	78	74.3	71	52	3	Overcast	1	n	0	l	5	72
67	2	0	20:23:00	06:23:00			01:35:00	0.5	86	77.3	71	62	3	Clear	0	y	1	c	4	74
68	1	1	20:22:00	06:24:00			02:26:00	0.4	89	79	69	71	3	Overcast	1	y	1	c	4	71
69	2	0	20:21:00	06:24:00			03:13:00	0.4	86	77.6	68	80	4	Overcast	1	y	1	C	4	73
70	0	0	20:21:00	06:25:00	20:56:00	4.2	03:57:00	0.3	82	76.3	69	87	4	Overcast	1	y	1	c	4	73
71	1	1	20:20:00	06:26:00	21:38:00	4.2	04:38:00	0.3	86	74.3	69	93	4	Overcast	1	y	1	s	6	70
72	3	2	20:19:00	06:26:00	22:18:00	4.2	05:17:00	0.2	84	74.8	69	97	4	Clear	0	y	1	c	4	70
73	0	0	20:18:00	06:27:00	22:56:00	4.1	05:54:00	0.2	84	77.1	71	99	4	Clear	0	n	0	c	4
74	0	0	20:18:00	06:28:00	23:32:00	4			87	82.8	73	100	4	Clear	0	y	1	s	6	76
75	0	0	20:17:00	06:28:00	00:06:00	3.9			82	76.4	71	99	4	Clear	0	n	0	c	4	72
76	2	1	20:16:00	06:29:00	00:39:00	3.8			86	75.4	71	96	4	Overcast	1	y	1	s	6	72
77	1	1	20:15:00	06:30:00	01:15:00	3.8			87	78.2	71	91	4	Clear	0	y	1	c	4	75
78	1	0	20:14:00	06:31:00	01:56:00	3.7	20:36:00	0.6	84	78.3	71	85	4	Clear	0	y	1	s	6	76
79	0	0	20:13:00	06:31:00	02:44:00	3.6	21:29:00	0.7	84	77.6	73	77	4	Overcast	1	n	0	s	6	73
80	0	0	20:12:00	06:32:00	03:39:00	3.5	22:30:00	0.7	82	74.6	71	68	3	Overcast	1	y	1	c	4	72
81	0	0	20:11:00	06:33:00	04:40:00	3.5	23:36:00	0.6	84	76.1	71	58	3	Clear	0	n	0	c	4	72
82	0	0	20:10:00	06:33:00	05:45:00	3.6	00:42:00	0.5	87	78.4	69	48	2	Clear	0	n	0	c	4	73
83	2	0	20:09:00	06:34:00			01:46:00	0.3	87	79.9	71	37	2	Clear	0	n	0	c	4	75
84	0	0	20:09:00	06:35:00			02:46:00	0	89	79.9	71	27	2	Clear	0	n	0	c	4	76

## Sheet: 2019
Day	# of Nests	# of Depredation by Coyote	Sun Set	Sun Rise	High Tide Time	High Tide Level (ft)	Low Tide Time	Low Tide Level (ft)	Temp High (F)	Temp Low (F)	Mean Temp (F)	% Moon Visibility	Moon Grouping	Conditions (cloud) (>51%)	Cloud Condition	Did it rain over the night	Nocturnal Precipitation	Wind direction (landward : N, NW, NE, W, SW. Seaward: S, SE,E)	Wind Direction	Nightly Mean Temperature (F)
1	4	1	20:11:00	06:14:00	20:36:00	4.5	03:45:00	-0.4	86	68	75.3	90	4	C	0	N	0	S	6	68
2	6	1	20:12:00	06:13:00	21:26:00	4.6	04:26:00	-0.4	88	68	76.5	96	4	C	0	N	0	S	6	70
3	8	0	20:13:00	06:13:00	22:13:00	4.6	05:16:00	-0.4	82	63	73.7	99	4	C	0	N	0	C	4	68
4	5	0	20:13:00	06:12:00	22:59:00	4.6	06:03:00	-0.3	84	61	73.1	100	4	C	0	N	0	C	4	65
5	3	2	20:14:00	06:12:00	23:43:00	4.4			88	68	77.3	98	4	C	0	N	0	S	6	71
6	7	3	20:15:00	06:11:00	00:27:00	4.2			79	70	74.3	95	4	O	1	N	0	C	4	72
7	6	2	20:16:00	06:11:00	01:12:00	4			82	64	74.3	89	4	C	0	N	0	C	4	69
8	8	3	20:16:00	06:10:00	01:57:00	3.8			93	66	79	82	4	C	0	N	0	L	5	69
9	4	1	20:17:00	06:10:00	02:25:00	3.7	20:59:00	0.7	88	70	78.4	74	3	C	0	N	0	C	4	72
10	7	2	20:18:00	06:09:00	03:35:00	3.5	21:51:00	0.9	97	72	82.8	65	3	O	1	N	0	C	4	74
11	5	1	20:18:00	06:09:00	04:26:00	3.4	22:48:00	0.9	97	72	82.6	56	3	C	0	N	0	S	6	74
12	5	1	20:19:00	06:08:00	05:18:00	3.4	23:47:00	0.9	99	77	89.1	47	2	C	0	N	0	S	6
13	5	1	20:19:00	06:08:00			00:45:00	0.8	97	70	82.1	37	2	C	0	N	0	L	5	75
14	12	1	20:20:00	06:08:00			01:39:00	0.7	93	75	82.7	28	2	C	0	N	0	S	6	77
15	5	0	20:21:00	06:07:00			02:30:00	0.5	91	66	79.5	20	1	C	0	N	0	S	6	76
16	9	3	20:21:00	06:07:00			03:18:00	0.3	86	64	74.7	13	1	C	0	Y	1	L	5	69
17	7	3	20:22:00	06:07:00	20:52:00	4.3	04:05:00	0.1	88	64	76.7	7	1	C	0	N	0	C	4	68
18	7	2	20:22:00	06:07:00	21:36:00	4.4	04:51:00	0	90	68	77.6	2	1	C	0	N	0	C	4	71
19	7	0	20:23:00	06:06:00	22:20:00	4.5	05:37:00	-0.1	82	72	76.6	0	1	C	0	N	0	S	6	73
20	8	0	20:24:00	06:06:00	23:06:00	4.5			82	70	75.6	0	1	O	1	N	0	S	6	72
21	6	0	20:24:00	06:06:00	23:55:00	4.5			82	72	74.4	3	1	C	0	Y	1	S	6	72
22	9	2	20:25:00	06:06:00	00:47:00	4.4			82	72	76.5	9	1	O	1	Y	1	C	4	72
23	2	0	20:25:00	06:06:00	01:42:00	4.3			86	70	75.2	16	1	C	0	Y	1	C	4	73
24	3	2	20:25:00	06:06:00	02:40:00	4.2	21:09:00	0	81	70	75.1	26	2	O	1	Y	1	C	4	71
25	5	0	20:26:00	06:06:00	03:39:00	4.1	22:12:00	0.1	86	72	78.8	36	2	C	0	Y	1	C	4
26	6	3	20:26:00	06:06:00	04:39:00	3.9	23:18:00	0.1	81	72	74.3	48	2	C	0	N	0	C	4	73
27	4	1	20:27:00	06:06:00	05:38:00	4.2	00:23:00	0.1	73	64	70.8	59	3	O	1	Y	1	S	6	72
28	7	2	20:27:00	06:06:00			01:25:00	0	81	68	72.8	70	3	O	1	Y	1	L	5	70
29	6	0	20:28:00	06:06:00			02:23:00	-0.1	79	59	69.5	80	4	C	0	N	0	L	5	66
30	13	2	20:28:00	06:06:00			03:17:00	-0.1	81	55	69.6	88	4	C	0	N	0	C	4	57
31	7	2	20:28:00	06:06:00	21:06:00	4.5	04:07:00	-0.2	88	68	77.6	94	4	O	1	N	0	C	4	70
32	8	3	20:29:00	06:06:00	21:52:00	4.5	04:55:00	-0.2	88	68	78.6	98	4	C	0	N	0	C	4	72
33	19	1	20:29:00	06:06:00	22:37:00	4.4	05:41:00	-0.1	86	72	77.5	100	4	C	0	N	0	C	4	73
34	7	1	20:29:00	06:06:00	23:20:00	4.3			86	73	78	100	4	C	0	N	0	C	4	73
35	9	0	20:29:00	06:07:00	00:01:00	4.1			90	70	77.8	97	4	C	0	N	0	S	6	74
36	10	4	20:30:00	06:07:00	00:43:00	4			90	70	79.5	93	4	C	0	N	0	L	5	71
37	4	0	20:30:00	06:07:00	01:24:00	3.8			90	68	77	87	4	O	1	Y	1	C	4	71
38	3	0	20:30:00	06:07:00	05:26:00	3.6			86	70	75.4	80	4	O	1	Y	1	C	4	69
39	11	0	20:30:00	06:08:00	02:50:00	3.5	21:10:00	0.8	91	68	80.1	72	3	C	0	N	0	C	4	71
40	8	3	20:30:00	06:08:00	03:36:00	3.4	22:02:00	0.9	90	68	78.9	63	3	C	0	Y	1	S	6	74
41	9	1	20:30:00	06:08:00	04:25:00	3.3	22:59:00	0.9	88	68	78.2	54	3	C	0	N	0	L	5	73
42	8	1	20:30:00	06:09:00	05:16:00	3.3	23:58:00	0.9	86	70	77.8	44	2	C	0	N	0	C	4	71
43	8	4	20:30:00	06:09:00	06:08:00	3.9	00:57:00	0.7	86	68	76.3	35	2	C	0	N	0	C	4	71
44	9	1	20:30:00	06:09:00			01:53:00	0.5	86	64	76.2	25	2	C	0	N	0	C	4	68
45	10	0	20:30:00	06:10:00			02:46:00	0.3	90	70	80.8	17	1	C	0	N	0	L	5	72
46	14	1	20:30:00	06:10:00			03:37:00	0.1	95	73	82.5	10	1	C	0	N	0	L	5	77
47	10	2	20:30:00	06:11:00	21:11:00	4.5	04:28:00	0.1	90	73	82.7	4	1	C	0	N	0	C	4	76
48	5	0	20:30:00	06:11:00	22:01:00	4.6	05:17:00	-0.2	91	70	80.2	1	1	C	0	N	0	C	4	77
49	11	1	20:30:00	06:12:00	22:52:00	4.7	06:07:00	-0.3	90	70	77.5	0	1	C	0	N	0	C	4	71
50	9	2	20:30:00	06:12:00	23:44:00	4.7			82		73.3	2	1	O	1	Y	1	C	4	73
51	3	2	20:30:00	06:12:00	00:37:00	4.6			88	70	78.6	7	1	C	0	N	0	C	4	72
52	12	3	20:30:00	06:13:00	01:31:00	4.4			86	72	79.2	14	1	C	0	N	0	C	4	75
53	9	1	20:29:00	06:14:00	02:26:00	42.2	20:58:00	-0.2	90	75	82.4	23	1	C	0	N	0	S	6	77
54	9	0	20:29:00	06:14:00	03:22:00	4	21:59:00	0	88	75	79.4	34	2	C	0	Y	1	C	4	77
55	8	0	20:29:00	06:15:00	04:19:00	3.8	23:03:00	0.1	86	73	78.4	45	2	O	1	N	0	C	4	76
56	10	4	20:28:00	06:15:00	05:16:00	3.7	00:06:00	0.2	90	72	80.6	56	3	C	0	N	0	C	4	75
57	10	2	20:28:00	06:16:00	06:12:00	3.5	01:07:00	0.2	90	75	81.5	67	3	C	0	N	0	S	6	78
58	7	1	20:28:00	06:16:00			02:04:00	0.2	91	72	78.5	77	4	C	0	N	0	S	6	76
59	6	0	20:27:00	06:17:00			02:57:00	0.1	91	70	78.4	85	4	C	0	N	0	L	5	72
60	10	1	20:27:00	06:18:00	20:46:00	4.3	03:47:00	0.1	91	72	80.5	92	4	C	0	N	0	C	4	74
61	7	0	20:27:00	06:18:00	21:32:00	4.3	04:33:00	0.1	91	73	81.4	96	4	C	0	N	0	C	4	74
62	10	2	20:26:00	06:19:00	22:13:00	4.3	05:16:00	0.1	91	73	82.8	99	4	C	0	N	0	C	4	76
63	7	0	20:26:00	06:19:00	22:56:00	4.2	05:57:00	0.1	91	72	81.7	100	4	C	0	N	0	S	6	79
64	6	1	20:25:00	06:20:00	23:35:00	4.1			91	72	80.8	99	4	C	0	Y	1	L	5	72
65	5	2	20:25:00	06:21:00	00:13:00	4			91	72	81.7	96	4	C	0	N	0	S	6	76
66	2	1	20:24:00	06:21:00	00:50:00	3.8			93	73	82.3	91	4	C	0	N	0	S	6	77
67	3	1	20:23:00	06:22:00	01:27:00	3.7			91	75	82	85	4	C	0	N	0	S	6	77
68	5	0	20:23:00	06:23:00	02:06:00	3.5	20:33:00	0.8	90	68	79.5	78	4	C	0	N	0	S	6	77
69	5	0	20:22:00	06:23:00	02:48:00	3.4	21:21:00	0.9	81	66	72	70	3	O	1	Y	1	L	5	68
70	2	0	20:21:00	06:24:00	03:35:00	3.3	22:15:00	0.9	86	66	75.3	61	3	C	0	N	0	C	4	69
71	1	0	20:21:00	06:25:00	04:27:00	3.3	23:15:00	0.9	82	68	75.7	51	3	C	0	N	0	C	4	71
72	1	0	20:20:00	06:26:00	05:23:00	3.3	00:17:00	0.8	86	68	76.6	41	2	C	0	N	0	S	6	73
73	4	1	20:29:00	06:26:00	06:21:00	3.3	01:18:00	0.6	86	64	74	31	2	C	0	N	0	C	4	65
74	2	1	20:29:00	06:27:00			02:16:00	0.4	86	63	74.2	22	1	C	0	N	0	C	4	65
75	1	0	20:18:00	06:28:00			03:11:00	0.2	86	68	76.1	13	1	C	0	N	0	C	4	69
76	2	0	20:17:00	06:28:00	20:49:00	4.7	04:04:00	-0.1	88	70	78.6	7	1	C	0	N	0	C	4	69
77	0	0	20:16:00	06:29:00	21:43:00	4.8	04:55:00	-0.3	90	70	79.5	2	1	C	0	N	0	C	4	72
78	2	1	20:15:00	06:30:00	22:36:00	4.8	05:46:00	-0.4	81	72	75.8	0	1	C	0	Y	1	C	4	73
79	0	0	20:14:00	06:30:00	23:28:00	4.8			81	72	75.2	1	1	O	1	Y	1	C	4	72
80	2	0	20:14:00	06:31:00	00:21:00	4.7			86	70	76.2	5	1	C	0	N	0	C	4	72
81	2	0	20:13:00	06:32:00	01:13:00	4.5			86	70	76	12	1	O	1	N	0	C	4	71
82	0	0	20:12:00	06:33:00	02:06:00	4.2	20:43:00	-0.2	86	68	77	20	1	C	0	Y	1	L	5	70
83	2	2	20:11:00	06:33:00	03:01:00	4	21:43:00	0.1	91	73	80.9	31	2	C	0	N	0	S	6	75
84	0	0	20:10:00	06:34:00	03:57:00	3.8	22:44:00	0.3	95	73	82.5	41	2	C	0	N	0	S	6	76
				All Data goes to August 8th because of nesting data from 2018

## Sheet: nesting Data Combined
Nest All	Conditions All; 0= Clear, 1=Overcast	Moon Grouping; 1=0-24%, 2=25-49%, 3=50-74%, 4=75-100%	Rain All; 0= no rain, 1= rain	Wind All; 4= Calm; 5=Landward, 6=Seasward	Mean Temp (C)	Nightly Mean Temp (C)
0	0	1	0	4	19.8889	15.5556
0	0	1	0	5	21.7222	18.3333
1	0	1	0	5	23	19.4444		Designed for SPSS
0	0	1	0	4	24.4444	20.5556
1	0	1	1	5	23.8889	18.8889
1	0	1	0	4	25.5556	21.1111
2	0	1	0	6	19.9444	13.8889
4	0	2	0	6	19.6111	20
4	0	2	0	6	22.8333	18.8889
0	0	2	0	6	22.3889	21.6667
0	1	3	1	4	24.6111	21.6667
2	0	3	0	4	23.9444	18.3333
1	0	3	0	6	22.1667	16.6667
4	0	4	0	4	22.2778	20
4	0	4	0	4	23.7778	18.3333
2	0	4	0	4	22.9444	17.7778
0	0	4	0	4	23.5556	20
3	0	4	1	4	23.5556	21.1111
3	0	4	0	4	20.8889	18.8889
3	1	4	0	5	21.5	18.3333
6	0	4	0	4	21.7222	20
3	0	4	0	4	23.7222	20.5556
6	0	4	0	5	23.9444	20
4	0	3	0	5	23.8889	22.7778
2	0	3	1	4	24.6667	23.8889
6	0	2	0	6	28.5	25.5556
3	0	2	0	5	28.3889	22.2222
1	0	1	0	5	26.2778	22.7778
4	0	1	0	5	27.7222	25
1	0	1	0	5	27.2778	25
4	0	1	0	5	29.5556	25.5556
2	0	1	0	5	30.2778
6	0	1	0	6	28.8889	25
3	0	1	0	4	28.2778	25
5	0	1	0	5	27.8333	23.3333
3	0	1	0	5	29	25.5556
3	0	1	0	5	29.4444	26.6667
7	0	2	0	5	27.6667	25.5556
2	0	2	0	5	27.1667	25
0	2	2	1	5	28.3333	24.4444
6	0	3	0	5	25.8333	22.7778
2	0	3	0	5	27.3889	23.8889
5	0	3	0	5	26.7222	25
4	0	4	0	5	25.4444	25
4	0	4	0	5	26.0556	22.7778
4	0	4	1	5	25.5	22.2222
4	0	4	0	5	24.1667	21.1111
3	0	4	1	5	25.6667	22.7778
7	0	4	1	5	23.5	20.5556
4	0	4	0	4	26	22.2222
3	0	4	0	4	25.7778	22.7778
1	0	4	0	4	24.5556	21.6667
4	0	3	0	5	25.4444	21.6667
3	0	3	0	5	26.6111	23.8889
1	0	2	0	5	27.0556	23.8889
4	0	2	0	5	28.5	25.5556
4		2	0	4	29.5
1	0	1	0	5	27.1667	23.8889
1	0	1	1	5	27	23.8889
2	0	1	0	4	27.5	25
2	1	1	1	5	27.7222	24.4444
1	1	1	0	6	26.8333	25.5556
0	0	1	0	5	26.9444
3	0	1	0	4	28.6667	24.4444
1	0	1	0	5	26.7778	22.7778
0	0	1	0	5	27.3889	26.1111
2	0	1	0	4	29.2778	26.1111
0	0	2	0	5	28.6111	24.4444
0	1	2	1	4	27.5556	22.7778
3	1	2	1	5	24.7222	22.7778
2	0	3	0	5	25.3889	22.7778
0	0	3	0	6	25.6667	21.6667
1	0	4	0	6	27.8333
1	0	4	0	4	27.6111	22.7778
0	0	4	0	5	26.3333	22.7778
0	0	4	0	4	27.2778	25
0	0	4	1	4	26.5556	23.3333
0	0	4	0	6	26	21.6667
0	1	4	1	6	25.2222	23.3333
0	1	4	1	5	25.9444	22.7778
0	0	4	0	5	25.3333
1	0	3	0	5	26.9444	25.5556
0	1	3	0	5	25.6667
0	0	3	0	4	26.5	22.7778
2	1	3	1	5	17.3333	19.4444
2	1	4	0	5	21	20.5556
1	1	4	1	5	20.9444	17.2222
0	1	4	1	4	19.6111	17.7778
0	0	4	0	5	19.8889	20
1	0	4	0	4	22.8333	19.4444
1	0	4	0	4	20.6667	13.8889
3	0	4	0	4	17.4444	12.2222
0	0	4	0	4	18.4444	15
3	0	4	0	4	21.8333	18.8889
4	1	4	1	5	22.2222	16.6667
1	1	4	1	5	22	21.6667
0	1	3	1	6	22.5556	21.6667
3	1	3	1	5	22.7778	20.5556
1	1	2	0	5	22.1111	20.5556
0	0	2	0	5	22.2222	20.5556
3	0	1	0	4	24.3333	21.6667
5	0	1	0	5	23.6111
2	0	1	0	5	26.3333	22.7778
2	0	1	1	5	26.1667	22.2222
4	1	1	1	5	25.6111	22.7778
1	0	1	0	5	23.5
7	0	1	0	4	26.5	22.2222
6	0	1	0	4	24.4444	18.3333
3	0	1	0	4	22.7222	20.5556
0	0	2	0	5	24.6111	21.6667
0	0	2	0	5	24.8333	23.3333
3	0	2	0	4	28.8889
9	0	3	0	4	25.4444	20
3	0	3	0	5	25.9444	25
9	0	4	0	5	26.2778
2	1	4	1	4	28.5
2	1	4	0	5	25.9444
2	0	4	0	4	24.7778
5	0	4	0	5	23.1111	17.7778
6	0	4	0	5	22.4444	18.3333
4	0	4	0	5	23.5
2	0	4	0	5	28.6667
1	0	4	0	5	29.3889
1	1	4	0	5	29.3333	25
5	0	4	0	6	26.9444
11	0	3	0	4	25.8889	22.7778
6	1	3	0	4	26.5	21.1111
5	1	2	1	4	25.1111	21.1111
4	1	2	1	6	23.5556	22.2222
2	0	2	0	4	25.0556
5	0	1	0	4	25.6111	22.7778
5	0	1	0	6	26.6667
2		1			30.6111
4	0	1	0	5	30.8333
5	0	1	0	5	30.2778	23.8889
5	0	1	1	5	27.0556	21.6667
7	1	1	1	5	27.2778	23.8889
4	0	1	1	5	27.6667	25.5556
7	0	1	0	5	27.6111	24.4444
7	1	2	1	4	26.7778
2	0	2	1	4	29.5556
0	0	3	0	5	28.7222	23.8889
4	0	3	0	5	27.2222	24.4444
2	0	3	1	5	27.6667	25.5556
3	0	4	0	4	26.3333
2	0	4	0	4	24.6111
1	0	4	0	4	24.5556
5	0	4	0	4	26.5	23.3333
2	1	4	1	5	26.4444
3	0	4	0	4	26.0556	22.2222
5	0	4	0	4	26.8333	22.7778
4	0	4	0	4	26.3333	23.3333
4	0	4	0	4	26.5	25
4	0	4	0	4	27.2778	24.4444
5	0	3	0	5	27.3333	22.7778
1	0	3	0	5	27.5	25.5556
0	0	3	0	5	28.8889
2	0	2	0	5	29.5	26.6667
2	0	2	0	5	29.5556	26.1111
0	0	1	0	5	29.2778	26.6667
0	0	1	0	5	27.8889	25.5556
1	1	1	1	5	27.8333	24.4444
0	1	1	1	4	26.9444	23.3333
1	1	1	1	4	24.8333	23.3333
0	0	1	0	4	26.1667
1	0	1	0	5	25.8333	24.4444
0	0	1	0	6	27.2778
1	0	1	0	6	27.9444	25
1	0	4	0	4	24.4444	20.5556
5	0	3	0	4	23.7222	18.8889
5	0	3	0	4	21.8333	17.2222
4	0	3	0	4	22.3333	18.3333
2	1	2	0	6	24.2222	19.4444
1	1	2	1	4	23.0556	21.6667
0	1	1	1	5	23.8889	20.5556
2	1	1	1	6	21.2778	19.4444
4	1	1	1	5	22.6667
3	0	1	0	5	20.5556	15.5556
3	0	1	0	5	20.4444	16.6667
4	0	1	0	5	23.6111	20.5556
3	0	1	0	4	25.6111	22.7778
1	0	1	1	5	26	22.7778
5	1	1	1	4	26.0556	23.3333
6	0	2	0	5	24.5556	21.1111
2	0	2	0	5	23.8889	21.1111
6	0	3	0	4	23.9444	20.5556
2	0	3	0	4	24.3333	22.2222
1	1	3	1	5	24.9444	22.7778
4	1	4	1	4	24.1667	21.6667
3	1	4	1	5	22.7778	21.1111
2	0	4	0	4	19.7778	16.1111
3	0	4	0	4	16.8889	13.3333
3	0	4	0	4	19.5	17.7778
2	0	4	0	4	22.7778	18.8889
3	0	4	0	4	22.6667	18.3333
2	0	4	0	4	21.8889	17.7778
1	0	4	0	5	22.6667	21.6667
4	0	4	0	5	25.4444	22.7778
2	0	3	0	4	24.9444	22.7778
4	0	3	0	5	25.2222	22.2222
5	1	3	0	6	25.2778	23.3333
1	1	2	1	5	26.3333	24.4444
8	0	2	0	4	25.5556	25
4	0	1	1	4	24.3889	22.2222
1	0	1	1	4	23.6111	22.7778
2	0	1	0	5	24.9444	23.8889
0	1	1	1	5	26.5	25.5556
3	1	1	1	4	27.8889	23.8889
4	0	1	1	4	24.7778	22.2222
3	0	1	0	4	24.1111	18.8889
5	0	1	0	4	23.3333	20
3	0	1	1	6	23.7222	18.3333
6	0	2	1	5	23.7778	23.3333
2	0	2	1	5	23.8889	22.2222
6	0	3	0	5	26.1111	24.4444
3	1	3	1	4	27.7778	24.4444
2	0	3	1	5	25.1111	23.3333
4	0	4	0	5	27.2222	25
4	0	4	0	5	28.6111	25.5556
5	0	4	0	5	28.1111	25.5556
5	0	4	1	4	28.0556	26.1111
2	1	4	1	4	28.3333	23.3333
6	0	4	0	4	25.3889	23.3333
1	0	4	0	4	24.5556	23.3333
1	0	4	0	4	26.3889	23.8889
2	0	4	0	4	26.8889	22.7778
1	0	4	0	5	26.6667	23.8889
2	2	4	1	4	27.3333	23.8889
4	1	3	1	4	26.9444	22.7778
4	1	3	1	4	24.6111	22.2222
4	0	2	1	4	22.8889	22.2222
1	0	2	0	4	24.3889	21.6667
2	0	2	0	5	25
3	0	1	0	5	26.1667	23.3333
2	0	1	0	5	26.6667	23.3333
4	0	1	0	5	27.0556	25
2	0	1	1	4	27.3889	25
2	0	1	0	4	26.1111	22.2222
2	1	1	0	4	26.6667	24.4444
2	0	1	0	4	24.8889	23.8889
1	0	1	0	5	26.2222	22.7778
2	1	1	0	5	26.6667	25
1	0	2	1	5	25.0556	21.1111
1	0	2	0	4	23.2778	18.8889
2	0	3	0	4	22.5	18.8889
1	0	3	1	4	22.8889	20
1	1	3	1	4	23.4444	21.6667
0	1	4	1	5	23.6667	22.7778
0	0	4	1	4	24.4444	23.3333
1	0	4	0	4	24.5	22.7778
0	1	4	0	5	26.3889	23.8889
0	1	4	0	4	27.0556	26.1111
0	1	1	1	6	23.8889
1	1	1	1	6	21.3889	22.2222
0	1	1	1	4	23.3333	21.6667
0	0	1	0	4	24.1667	20.5556
1	0	2	0	4	25.2778
1	0	2	0	4	24.7222	18.8889
1	0	2	0	4	18.8889
2	0	3	0	4	18.6111
1	0	3	0	4	21.6667	20
3	0	4	0	4	20.8333
3	1	4	1	6	25.2778	20.5556
2	1	4	1	6	24.4444	22.2222
2	1	4	0	6	21.6667
4	1	4	0	4	21.3889
1	0	4	0	5	22.2222
4	0	4	0	5	22.2222
3	1	4	0	5	28.3333	22.7778
0	0	4	0	5	25.2778	20.5556
0	0	4	0	4	25.6667	24.4444
1	0	4	0	4	25	21.1111
0	0	3	0	4	23.8889	19.4444
2	0	3	0	4	24.3333	20.5556
2	0	2	0	4	24.6111	20.5556
5	0	2	0	4	23.7778	21.1111
2	0	2	0	5	24.0556	21.6667
4	0	1	0	4	25.2778	23.3333
3	1	1	1	4	26.1111	22.2222
7	1	1	1	4	22.7778	21.1111
3	0	1	0	5	23.6111	22.2222
3	0	1	0	5	25	22.2222
3	0	1	0	4	26.1111	22.7778
2	0	1	0	4	25.3333	22.2222
1	0	1	0	4	25.8889	22.7778
3	0	1	0	5	26.5	23.8889
1	0	2	0	5	27.3889	24.4444
4	0	2	0	5	28.2778	25
3	0	3	0	5	28.7222	26.1111
2	0	3	0	5	28.1111	25
1	0	4	0	5	28.5	24.4444
4	0	4	1	5	28.3333	23.3333
3	1	4	1	4	25.6111	21.1111
2	1	4	0	4	24.5	23.3333
2	0	4	1	5	24.8333	21.6667
1	0	4	1	5	26	24.4444
1	0	4	1	4	27	22.7778
0	0	4	0	4	26.6111	23.3333
3	0	4	0	4	26.1111	22.7778
2	0	4	0	4	26.1111	23.3333
6	1	4	1	6	27	23.8889
7	0	3	1	4	25.2222	22.7778
1	0	3	1	4	26	22.7778
3	0	3	0	4	25.8333	22.7778
3	1	2	0	5	24.2222	21.6667
1	1	2	0	5	24.3333	23.8889
2	0	1	0	4	24.7222	17.2222
0	0	1	0	5	24.1111	22.2222
1	0	1	0	5	27.0556	23.8889
1	1	1	1	4	27.1111	23.3333
5	1	1	0	6	25.3889	23.8889
3	0	1	0	4	25.8889	21.6667
4	0	1	0	4	24.8333	20
2	1	1	1	5	25.1667	23.3333
2	0	1	1	5	25.5	22.7778
2	1	2	0	4	25	22.2222
3	1	2	1	6	25.7778	24.4444
2	1	3	0	5	23.5	22.2222
2	0	3	1	4	25.1667	23.3333
1	1	3	1	4	26.1111	21.6667
2	1	4	1	4	25.3333	22.7778
0	1	4	1	4	24.6111	22.7778
1	1	4	1	6	23.5	21.1111
3	0	4	1	4	23.7778	21.1111
0	0	4	0	4	25.0556
0	0	4	1	6	28.2222	24.4444
0	0	4	0	4	24.6667	22.2222
2	1	4	1	6	24.1111	22.2222
1	0	4	1	4	25.6667	23.8889
1	0	4	1	6	25.7222	24.4444
0	1	4	0	6	25.3333	22.7778
0	1	3	1	4	23.6667	22.2222
0	0	3	0	4	24.5	22.2222
0	0	2	0	4	25.7778	22.7778
2	0	2	0	4	26.6111	23.8889
0	0	2	0	4	26.6111	24.4444
4	0	4	0	6	24.0556	20
6	0	4	0	6	24.7222	21.1111
8	0	4	0	4	23.1667	20
5	0	4	0	4	22.8333	18.3333
3	0	4	0	6	25.1667	21.6667
7	1	4	0	4	23.5	22.2222
6	0	4	0	4	23.5	20.5556
8	0	4	0	5	26.1111	20.5556
4	0	3	0	4	25.7778	22.2222
7	1	3	0	4	28.2222	23.3333
5	0	3	0	6	28.1111	23.3333
5	0	2	0	6	31.7222
5	0	2	0	5	27.8333	23.8889
12	0	2	0	6	28.1667	25
5	0	1	0	6	26.3889	24.4444
9	0	1	1	5	23.7222	20.5556
7	0	1	0	4	24.8333	20
7	0	1	0	4	25.3333	21.6667
7	0	1	0	6	24.7778	22.7778
8	1	1	0	6	24.2222	22.2222
6	0	1	1	6	23.5556	22.2222
9	1	1	1	4	24.7222	22.2222
2	0	1	1	4	24	22.7778
3	1	2	1	4	23.9444	21.6667
5	0	2	1	4	26
6	0	2	0	4	23.5	22.7778
4	1	3	1	6	21.5556	22.2222
7	1	3	1	5	22.6667	21.1111
6	0	4	0	5	20.8333	18.8889
13	0	4	0	4	20.8889	13.8889
7	1	4	0	4	25.3333	21.1111
8	0	4	0	4	25.8889	22.2222
19	0	4	0	4	25.2778	22.7778
7	0	4	0	4	25.5556	22.7778
9	0	4	0	6	25.4444	23.3333
10	0	4	0	5	26.3889	21.6667
4	1	4	1	4	25	21.6667
3	1	4	1	4	24.1111	20.5556
11	0	3	0	4	26.7222	21.6667
8	0	3	1	6	26.0556	23.3333
9	0	3	0	5	25.6667	22.7778
8	0	2	0	4	25.4444	21.6667
8	0	2	0	4	24.6111	21.6667
9	0	2	0	4	24.5556	20
10	0	1	0	5	27.1111	22.2222
14	0	1	0	5	28.0556	25
10	0	1	0	4	28.1667	24.4444
5	0	1	0	4	26.7778	25
11	0	1	0	4	25.2778	21.6667
9	1	1	1	4	22.9444	22.7778
3	0	1	0	4	25.8889	22.2222
12	0	1	0	4	26.2222	23.8889
9	0	1	0	6	28	25
9	0	2	1	4	26.3333	25
8	1	2	0	4	25.7778	24.4444
10	0	3	0	4	27	23.8889
10	0	3	0	6	27.5	25.5556
7	0	4	0	6	25.8333	24.4444
6	0	4	0	5	25.7778	22.2222
10	0	4	0	4	26.9444	23.3333
7	0	4	0	4	27.4444	23.3333
10	0	4	0	4	28.2222	24.4444
7	0	4	0	6	27.6111	26.1111
6	0	4	1	5	27.1111	22.2222
5	0	4	0	6	27.6111	24.4444
2	0	4	0	6	27.9444	25
3	0	4	0	6	27.7778	25
5	0	4	0	6	26.3889	25
5	1	3	1	5	22.2222	20
2	0	3	0	4	24.0556	20.5556
1	0	3	0	4	24.2778	21.6667
1	0	2	0	6	24.7778	22.7778
4	0	2	0	4	23.3333	18.3333
2	0	1	0	4	23.4444	18.3333
1	0	1	0	4	24.5	20.5556
2	0	1	0	4	25.8889	20.5556
0	0	1	0	4	26.3889	22.2222
2	0	1	1	4	24.3333	22.7778
0	1	1	1	4	24	22.2222
2	0	1	0	4	24.5556	22.2222
2	1	1	0	4	24.4444	21.6667
0	0	1	1	5	25	21.1111
2	0	2	0	6	27.1667	23.8889
0	0	2	0	6	28.0556

## Sheet: Depredation Data Combined
Depredation	Conditions All; 0= Clear, 1=Overcast	Moon Grouping; 1=0-24%, 2=25-49%, 3=50-74%, 4=75-100%	Rain All; 0= no rain, 1= rain	Wind All, 4= Calm; 5=Landward, 6=Seasward	Mean Temp (C)	Nightly Mean Temp (C)
1	0	1	0	5	23	19.4444
0	0	1	1	5	23.8889	18.8889
0	0	1	0	4	25.5556	21.1111
1	0	1	0	6	19.9444	13.8889
0	0	2	0	6	19.6111	20
1	0	2	0	6	22.8333	18.8889
0	0	3	0	4	23.9444	18.3333
0	0	3	0	6	22.1667	16.6667
2	0	4	0	4	22.2778	20
1	0	4	0	4	23.7778	18.3333
0	0	4	0	4	22.9444	17.7778
0	0	4	1	4	23.5556	21.1111
0	0	4	0	4	20.8889	18.8889
0	1	4	0	5	21.5	18.3333
2	0	4	0	4	21.7222	20
1	0	4	0	4	23.7222	20.5556
0	0	4	0	5	23.9444	20
0	0	3	0	5	23.8889	22.7778
1	0	3	1	4	24.6667	23.8889
1	0	2	0	6	28.5	25.5556
2	0	2	0	5	28.3889	22.2222
1	0	1	0	5	26.2778	22.7778
2	0	1	0	5	27.7222	25
1	0	1	0	5	27.2778	25
1	0	1	0	5	29.5556	25.5556
0	0	1	0	5	30.2778
3	0	1	0	6	28.8889	25
1	0	1	0	4	28.2778	25
2	0	1	0	5	27.8333	23.3333
1	0	1	0	5	29	25.5556
1	0	1	0	5	29.4444	26.6667
2	0	2	0	5	27.6667	25.5556
1	0	2	0	5	27.1667	25
3	0	3	0	5	25.8333	22.7778
1	0	3	0	5	27.3889	23.8889
5	0	3	0	5	26.7222	25
2	0	4	0	5	25.4444	25
2	0	4	0	5	26.0556	22.7778
0	0	4	1	5	25.5	22.2222
0	0	4	0	5	24.1667	21.1111
2	0	4	1	5	25.6667	22.7778
3	0	4	1	5	23.5	20.5556
3	0	4	0	4	26	22.2222
1	0	4	0	4	25.7778	22.7778
1	0	4	0	4	24.5556	21.6667
2	0	3	0	5	25.4444	21.6667
2	0	3	0	5	26.6111	23.8889
1	0	2	0	5	27.0556	23.8889
3	0	2	0	5	28.5	25.5556
1		2	0	4	29.5
0	0	1	0	5	27.1667	23.8889
1	0	1	1	5	27	23.8889
1	0	1	0	4	27.5	25
1	1	1	1	5	27.7222	24.4444
0	1	1	0	6	26.8333	25.5556
1	0	1	0	4	28.6667	24.4444
1	0	1	0	5	26.7778	22.7778
0	0	1	0	4	29.2778	26.1111
2	1	2	1	5	24.7222	22.7778
0	0	3	0	5	25.3889	22.7778
0	0	4	0	6	27.8333
0	0	4	0	4	27.6111	22.7778
1	0	3	0	5	26.9444	25.5556
0	1	3	1	5	17.3333	19.4444
0	1	4	0	5	21	20.5556
0	1	4	1	5	20.9444	17.2222
0	0	4	0	4	22.8333	19.4444
1	0	4	0	4	20.6667	13.8889
2	0	4	0	4	17.4444	12.2222
0	0	4	0	4	21.8333	18.8889
0	1	4	1	5	22.2222	16.6667
0	1	4	1	5	22	21.6667
0	1	3	1	5	22.7778	20.5556
0	1	2	0	5	22.1111	20.5556
1	0	1	0	4	24.3333	21.6667
1	0	1	0	5	23.6111
1	0	1	0	5	26.3333	22.7778
1	0	1	1	5	26.1667	22.2222
1	1	1	1	5	25.6111	22.7778
0	0	1	0	5	23.5
1	0	1	0	4	26.5	22.2222
2	0	1	0	4	24.4444	18.3333
0	0	1	0	4	22.7222	20.5556
0	0	2	0	4	28.8889
0	0	3	0	4	25.4444	20
1	0	3	0	5	25.9444	25
1	0	4	0	5	26.2778
1	1	4	1	4	28.5
1	1	4	0	5	25.9444
1	0	4	0	4	24.7778
0	0	4	0	5	23.1111	17.7778
2	0	4	0	5	22.4444	18.3333
0	0	4	0	5	23.5
1	0	4	0	5	28.6667
0	0	4	0	5	29.3889
1	1	4	0	5	29.3333	25
0	0	4	0	6	26.9444
0	0	3	0	4	25.8889	22.7778
0	1	3	0	4	26.5	21.1111
0	1	2	1	4	25.1111	21.1111
1	1	2	1	6	23.5556	22.2222
1	0	2	0	4	25.0556
2	0	1	0	4	25.6111	22.7778
1	0	1	0	6	26.6667
1		1			30.6111
1	0	1	0	5	30.8333
1	0	1	0	5	30.2778	23.8889
2	0	1	1	5	27.0556	21.6667
1	1	1	1	5	27.2778	23.8889
0	0	1	1	5	27.6667	25.5556
0	0	1	0	5	27.6111	24.4444
0	1	2	1	4	26.7778
0	0	2	1	4	29.5556
1	0	3	0	5	27.2222	24.4444
1	0	3	1	5	27.6667	25.5556
0	0	4	0	4	26.3333
0	0	4	0	4	24.6111
0	0	4	0	4	24.5556
1	0	4	0	4	26.5	23.3333
0	1	4	1	5	26.4444
0	0	4	0	4	26.0556	22.2222
0	0	4	0	4	26.8333	22.7778
1	0	4	0	4	26.3333	23.3333
1	0	4	0	4	26.5	25
1	0	4	0	4	27.2778	24.4444
0	0	3	0	5	27.3333	22.7778
0	0	3	0	5	27.5	25.5556
0	0	2	0	5	29.5	26.6667
0	0	2	0	5	29.5556	26.1111
0	1	1	1	5	27.8333	24.4444
0	1	1	1	4	24.8333	23.3333
0	0	1	0	5	25.8333	24.4444
0	0	1	0	6	27.9444	25
1	0	4	0	4	24.4444	20.5556
0	0	3	0	4	23.7222	18.8889
1	0	3	0	4	21.8333	17.2222
1	0	3	0	4	22.3333	18.3333
1	1	2	0	6	24.2222	19.4444
1	1	2	1	4	23.0556	21.6667
2	1	1	1	6	21.2778	19.4444
1	1	1	1	5	22.6667
1	0	1	0	5	20.5556	15.5556
0	0	1	0	5	20.4444	16.6667
1	0	1	0	5	23.6111	20.5556
1	0	1	0	4	25.6111	22.7778
0	0	1	1	5	26	22.7778
0	1	1	1	4	26.0556	23.3333
0	0	2	0	5	24.5556	21.1111
0	0	2	0	5	23.8889	21.1111
1	0	3	0	4	23.9444	20.5556
1	0	3	0	4	24.3333	22.2222
1	1	3	1	5	24.9444	22.7778
0	1	4	1	4	24.1667	21.6667
1	1	4	1	5	22.7778	21.1111
0	0	4	0	4	19.7778	16.1111
0	0	4	0	4	16.8889	13.3333
0	0	4	0	4	19.5	17.7778
0	0	4	0	4	22.7778	18.8889
0	0	4	0	4	22.6667	18.3333
1	0	4	0	4	21.8889	17.7778
1	0	4	0	5	22.6667	21.6667
2	0	4	0	5	25.4444	22.7778
1	0	3	0	4	24.9444	22.7778
1	0	3	0	5	25.2222	22.2222
1	1	3	0	6	25.2778	23.3333
0	1	2	1	5	26.3333	24.4444
1	0	2	0	4	25.5556	25
0	0	1	1	4	24.3889	22.2222
1	0	1	1	4	23.6111	22.7778
1	0	1	0	5	24.9444	23.8889
1	1	1	1	4	27.8889	23.8889
1	0	1	1	4	24.7778	22.2222
1	0	1	0	4	24.1111	18.8889
2	0	1	0	4	23.3333	20
0	0	1	1	6	23.7222	18.3333
1	0	2	1	5	23.7778	23.3333
1	0	2	1	5	23.8889	22.2222
1	0	3	0	5	26.1111	24.4444
1	1	3	1	4	27.7778	24.4444
0	0	3	1	5	25.1111	23.3333
2	0	4	0	5	27.2222	25
1	0	4	0	5	28.6111	25.5556
1	0	4	0	5	28.1111	25.5556
2	0	4	1	4	28.0556	26.1111
0	1	4	1	4	28.3333	23.3333
2	0	4	0	4	25.3889	23.3333
0	0	4	0	4	24.5556	23.3333
0	0	4	0	4	26.3889	23.8889
1	0	4	0	4	26.8889	22.7778
0	0	4	0	5	26.6667	23.8889
0	2	4	1	4	27.3333	23.8889
1	1	3	1	4	26.9444	22.7778
1	1	3	1	4	24.6111	22.2222
1	0	2	1	4	22.8889	22.2222
0	0	2	0	4	24.3889	21.6667
1	0	2	0	5	25
1	0	1	0	5	26.1667	23.3333
1	0	1	0	5	26.6667	23.3333
2	0	1	0	5	27.0556	25
0	0	1	1	4	27.3889	25
0	0	1	0	4	26.1111	22.2222
0	1	1	0	4	26.6667	24.4444
1	0	1	0	4	24.8889	23.8889
1	0	1	0	5	26.2222	22.7778
0	1	1	0	5	26.6667	25
0	0	2	1	5	25.0556	21.1111
0	0	2	0	4	23.2778	18.8889
0	0	3	0	4	22.5	18.8889
0	0	3	1	4	22.8889	20
0	1	3	1	4	23.4444	21.6667
1	0	4	0	4	24.5	22.7778
0	0	4	0	4	20.8333
0	1	4	1	6	25.2778	20.5556
0	1	4	1	6	24.4444	22.2222
0	1	4	0	6	21.6667
1	1	4	0	4	21.3889
0	0	4	0	5	22.2222
0	0	4	0	5	22.2222
0	1	4	0	5	28.3333	22.7778
0	0	4	0	4	25	21.1111
0	0	2	0	4	24.6111	20.5556
1	0	2	0	4	23.7778	21.1111
0	0	2	0	5	24.0556	21.6667
1	0	1	0	4	25.2778	23.3333
1	1	1	1	4	26.1111	22.2222
2	1	1	1	4	22.7778	21.1111
0	0	1	0	5	23.6111	22.2222
0	0	1	0	5	25	22.2222
0	0	1	0	4	26.1111	22.7778
0	0	1	0	4	25.3333	22.2222
1	0	1	0	4	25.8889	22.7778
1	0	1	0	5	26.5	23.8889
0	0	2	0	5	27.3889	24.4444
0	0	2	0	5	28.2778	25
1	0	3	0	5	28.7222	26.1111
0	0	3	0	5	28.1111	25
1	0	4	1	5	28.3333	23.3333
1	1	4	1	4	25.6111	21.1111
0	1	4	0	4	24.5	23.3333
0	0	4	1	5	24.8333	21.6667
0	0	4	1	5	26	24.4444
0	0	4	1	4	27	22.7778
0	0	4	0	4	26.1111	22.7778
0	0	4	0	4	26.1111	23.3333
1	1	4	1	6	27	23.8889
0	0	3	1	4	25.2222	22.7778
1	0	3	1	4	26	22.7778
0	0	3	0	4	25.8333	22.7778
0	1	2	0	5	24.2222	21.6667
0	1	2	0	5	24.3333	23.8889
1	0	1	0	4	24.7222	17.2222
2	1	1	0	6	25.3889	23.8889
0	0	1	0	4	25.8889	21.6667
1	0	1	0	4	24.8333	20
1	1	1	1	5	25.1667	23.3333
2	0	1	1	5	25.5	22.7778
0	1	2	0	4	25	22.2222
1	1	2	1	6	25.7778	24.4444
1	1	3	0	5	23.5	22.2222
0	0	3	1	4	25.1667	23.3333
1	1	3	1	4	26.1111	21.6667
0	1	4	1	4	25.3333	22.7778
2	0	4	1	4	23.7778	21.1111
1	1	4	1	6	24.1111	22.2222
1	0	4	1	4	25.6667	23.8889
0	0	4	1	6	25.7222	24.4444
0	0	2	0	4	26.6111	23.8889
1	0	4	0	6	24.0556	20
1	0	4	0	6	24.7222	21.1111
0	0	4	0	4	23.1667	20
0	0	4	0	4	22.8333	18.3333
2	0	4	0	6	25.1667	21.6667
3	1	4	0	4	23.5	22.2222
2	0	4	0	4	23.5	20.5556
3	0	4	0	5	26.1111	20.5556
1	0	3	0	4	25.7778	22.2222
2	1	3	0	4	28.2222	23.3333
1	0	3	0	6	28.1111	23.3333
1	0	2	0	6	31.7222
1	0	2	0	5	27.8333	23.8889
1	0	2	0	6	28.1667	25
0	0	1	0	6	26.3889	24.4444
3	0	1	1	5	23.7222	20.5556
3	0	1	0	4	24.8333	20
2	0	1	0	4	25.3333	21.6667
0	0	1	0	6	24.7778	22.7778
0	1	1	0	6	24.2222	22.2222
0	0	1	1	6	23.5556	22.2222
2	1	1	1	4	24.7222	22.2222
0	0	1	1	4	24	22.7778
2	1	2	1	4	23.9444	21.6667
0	0	2	1	4	26
3	0	2	0	4	23.5	22.7778
1	1	3	1	6	21.5556	22.2222
2	1	3	1	5	22.6667	21.1111
0	0	4	0	5	20.8333	18.8889
2	0	4	0	4	20.8889	13.8889
2	1	4	0	4	25.3333	21.1111
3	0	4	0	4	25.8889	22.2222
1	0	4	0	4	25.2778	22.7778
1	0	4	0	4	25.5556	22.7778
0	0	4	0	6	25.4444	23.3333
4	0	4	0	5	26.3889	21.6667
0	1	4	1	4	25	21.6667
0	1	4	1	4	24.1111	20.5556
0	0	3	0	4	26.7222	21.6667
3	0	3	1	6	26.0556	23.3333
1	0	3	0	5	25.6667	22.7778
1	0	2	0	4	25.4444	21.6667
4	0	2	0	4	24.6111	21.6667
1	0	2	0	4	24.5556	20
0	0	1	0	5	27.1111	22.2222
1	0	1	0	5	28.0556	25
2	0	1	0	4	28.1667	24.4444
0	0	1	0	4	26.7778	25
1	0	1	0	4	25.2778	21.6667
2	1	1	1	4	22.9444	22.7778
2	0	1	0	4	25.8889	22.2222
3	0	1	0	4	26.2222	23.8889
1	0	1	0	6	28	25
0	0	2	1	4	26.3333	25
0	1	2	0	4	25.7778	24.4444
4	0	3	0	4	27	23.8889
2	0	3	0	6	27.5	25.5556
1	0	4	0	6	25.8333	24.4444
0	0	4	0	5	25.7778	22.2222
1	0	4	0	4	26.9444	23.3333
0	0	4	0	4	27.4444	23.3333
2	0	4	0	4	28.2222	24.4444
0	0	4	0	6	27.6111	26.1111
1	0	4	1	5	27.1111	22.2222
2	0	4	0	6	27.6111	24.4444
1	0	4	0	6	27.9444	25
1	0	4	0	6	27.7778	25
0	0	4	0	6	26.3889	25
0	1	3	1	5	22.2222	20
0	0	3	0	4	24.0556	20.5556
0	0	3	0	4	24.2778	21.6667
0	0	2	0	6	24.7778	22.7778
1	0	2	0	4	23.3333	18.3333
1	0	1	0	4	23.4444	18.3333
0	0	1	0	4	24.5	20.5556
0	0	1	0	4	25.8889	20.5556
1	0	1	1	4	24.3333	22.7778
0	0	1	0	4	24.5556	22.2222
0	1	1	0	4	24.4444	21.6667
2	0	2	0	6	27.1667	23.8889
If there were not nests maid that night then there could be no depredation events. Data from those nights is not included above

## Sheet: GPS
2018 nest data	Lat	Long		9 day nest	let	long		9 day depredation	lat	long		2018 dep	lat	long		Treatment Zones	lat	long
	33.1645	-79.2042			33.1645	-79.2042			33.1618	-79.2082	Control		33.1667	-79.2013		1A	33.1674	-79.2002
	33.1704	-79.1957			33.1704	-79.1957			33.1679	-79.1996	Outside		33.1562	-79.2151		1B	33.1663	-79.2018
	33.1677	-79.2002			33.1677	-79.2002			33.1573	-79.2135	Control		33.1519	-79.2208		2A	33.1639	-79.2049
	33.1388	-79.2334			33.1388	-79.2334			33.1625	-79.2065	Treatment		33.1621	-79.207		2B	33.1622	-79.2065
	33.1681	-79.1993			33.1681	-79.1993			33.1614	-79.208	Control		33.1626	-79.2066		3A	33.1602	-79.2097
	33.1688	-79.1986			33.1688	-79.1986			33.1552	-79.2165	Control		33.1629	-79.2061		3B	33.159	-79.2113
	33.1394	-79.2329			33.1394	-79.2329			33.1577	-79.213	Control		33.1678	-79.1998		4A	33.1566	-79.2147
	33.1521	-79.2208			33.1607	-79.209			33.166	-79.2023	Control		33.1621	-79.2071		4B	33.1553	-79.2165
	33.1595	-79.2121			33.1657	-79.2027			33.1613	-79.2079	Control		33.158	-79.2127		5A	33.153	-79.2196
	33.1667	-79.2013			33.1663	-79.2019			33.1695	-79.1973	Outside		33.1664	-79.2016		5B	33.1518	-79.2212
	33.1679	-79.1997			33.1685	-79.1991			33.1608	-79.209	Control		33.1435	-79.2298		6A	33.1492	-79.2245
	33.1646	-79.2039			33.1168	-79.1986			33.1612	-79.2085	Control		33.1391	-79.2332		6B	33.1478	-79.2259
	33.1675	-79.2003			33.1151	-79.2227			33.1577	-79.2132	Control		33.1596	-79.2107		7A	33.1448	-79.2287
	33.1696	-79.1969			33.1652	-79.2033			33.1602	-79.2097	Control		33.1618	-79.2082		7B	33.1432	-79.23
	33.151	-79.2221			33.1526	-79.2202			33.1662	-79.2019	Control		33.1679	-79.1996
	33.1657	-79.2026			33.1618	-79.2082			33.1649	-79.2034	Control		33.1573	-79.2135
	33.1554	-79.2163			33.1679	-79.1996			33.1696	-79.1972	Outside		33.1625	-79.2065
	33.1562	-79.2151			33.1694	-79.1975							33.1659	-79.2023
	33.1621	-79.2072			33.1705	-79.1957							33.1691	-79.198
	33.1687	-79.1987			33.1577	-79.2131							33.1637	-79.205
	33.1505	-79.2227			33.1664	-79.2018							33.1614	-79.208
	33.1671	-79.2007			33.1665	-79.2015							33.1641	-79.2047
	33.1683	-79.199			33.1691	-79.1982							33.1542	-79.2177
	33.1737	-79.1935			33.1704	-79.1953							33.1639	-79.2049
	33.1341	-79.2407			33.1573	-79.2135							33.1614	-79.208
	33.1654	-79.2028			33.1629	-79.2061							33.1552	-79.2165
	33.1659	-79.2024			33.1649	-79.2035							33.1577	-79.213
	33.1682	-79.1994			33.1625	-79.2065							33.166	-79.2023
	33.1645	-79.204			33.169	-79.1982							33.1613	-79.2079
	33.1519	-79.2208			33.1614	-79.208							33.1695	-79.1973
	33.1623	-79.2069			33.1552	-79.2165							33.1608	-79.209
	33.168	-79.1995			33.1549	-79.217							33.1612	-79.2085
	33.1681	-79.1994			33.1487	-79.2249							33.1577	-79.2132
	33.1621	-79.207			33.1507	-79.2227							33.158	-79.2131
	33.1626	-79.2066			33.1649	-79.2036							33.1672	-79.2006
	33.1647	-79.2038			33.161	-79.2086							33.1602	-79.2097
	33.1654	-79.203			33.1433	-79.2299							33.1662	-79.2019
	33.1439	-79.2295			33.1577	-79.213							33.1649	-79.2034
	33.1631	-79.2059			33.1597	-79.2104							33.1696	-79.1972
	33.1654	-79.2027			33.1665	-79.2015
	33.1629	-79.2061			33.117	-79.1966
	33.1653	-79.2029			33.166	-79.2023
	33.1656	-79.2026			33.147	-79.2268
	33.1678	-79.1998			33.1613	-79.2079
	33.1541	-79.2182			33.1695	-79.1973
	33.1621	-79.2071			33.1577	-79.2132
	33.1668	-79.2014			33.166	-79.2022
	33.1531	-79.2196			33.151	-79.2221
	33.158	-79.2127			33.1521	-79.2208
	33.1664	-79.2016			33.1608	-79.209
	33.1696	-79.1971			33.1612	-79.2085
	33.1435	-79.2298			33.1577	-79.2132
	33.1357	-79.2361			33.1628	-79.2062
	33.1391	-79.2332			33.166	-79.2022
	33.1676	-79.2001			33.1517	-79.2213
	33.1596	-79.2107			33.1602	-79.2097
	33.134	-79.2394			33.1662	-79.2019
	33.1607	-79.209			33.1649	-79.2034
	33.1657	-79.2027			33.1654	-79.2029
	33.1663	-79.2019			33.1696	-79.1972
	33.1685	-79.1991			33.1467	-79.227
	33.1168	-79.1986
	33.1151	-79.2227
	33.1652	-79.2033
	33.1526	-79.2202
	33.1618	-79.2082
	33.1679	-79.1996
	33.1694	-79.1975
	33.1705	-79.1957
	33.1577	-79.2131
	33.1664	-79.2018
	33.1665	-79.2015
	33.1691	-79.1982
	33.1704	-79.1953
	33.1573	-79.2135
	33.1629	-79.2061
	33.1649	-79.2035
	33.1625	-79.2065
	33.169	-79.1982
	33.1667	-79.2014
	33.1627	-79.2963
	33.1641	-79.2046
	33.1647	-79.2037
	33.1659	-79.2023
	33.1585	-79.2121
	33.1594	-79.2107
	33.1691	-79.198
	33.1601	-79.2098
	33.1643	-79.2046
	33.1665	-79.2016
	33.1341	-79.2407
	33.1613	-79.2082
	33.1406	-79.2321
	33.1654	-79.2028
	33.1692	-79.1977
	33.1485	-79.225
	33.1637	-79.205
	33.1656	-79.2026
	33.1545	-79.2174
	33.1648	-79.2036
	33.1614	-79.208
	33.1679	-79.1996
	33.1678	-79.1998
	33.1694	-79.1971
	33.1435	-79.2298
	33.1571	-79.2137
	33.1581	-79.2126
	33.1596	-79.2106
	33.1645	-79.204
	33.1505	-79.2227
	33.1443	-79.2291
	33.1641	-79.2047
	33.151	-79.2223
	33.1615	-79.2079
	33.1655	-79.2028
	33.1647	-79.2039
	33.1598	-79.2103
	33.1591	-79.211
	33.1607	-79.2091
	33.1508	-79.2222
	33.1542	-79.2177
	33.1594	-79.2108
	33.1639	-79.2049
	33.1614	-79.208
	33.1552	-79.2165
	33.1549	-79.217
	33.1487	-79.2249
	33.1507	-79.2227
	33.1649	-79.2036
	33.161	-79.2086
	33.1433	-79.2299
	33.1577	-79.213
	33.1597	-79.2104
	33.1665	-79.2015
	33.117	-79.1966
	33.166	-79.2023
	33.147	-79.2268
	33.1613	-79.2079
	33.1695	-79.1973
	33.1577	-79.2132
	33.166	-79.2022
	33.151	-79.2221
	33.1521	-79.2208
	33.1608	-79.209
	33.1612	-79.2085
	33.1577	-79.2132
	33.1628	-79.2062
	33.166	-79.2022
	33.158	-79.2131
	33.1689	-79.1985
	33.1205	-79.231
	33.1672	-79.2006
	33.1517	-79.2213
	33.1602	-79.2097
	33.1662	-79.2019
	33.1649	-79.2034
	33.1654	-79.2029
	33.1696	-79.1972
	33.1467	-79.227
	33.1465	-79.2271
	33.1448	-79.2287
